# Supplementary material for: Stable inheritance of Sinorhizobium meliloti cell growth polarity requires an FtsN-like protein and an amidase
Source: Nat Commun. 2021 Jan 22;12:545. doi: 10.1038/s41467-020-20739-3 (PMC7822825; doi:10.1038/s41467-020-20739-3)
Supplement: Supplementary file 5 — Source data [file 41467_2020_20739_MOESM5_ESM.xlsx]

## Sheet: Fig. 1d
Source data to Figure 1d: Westernblot analysis of RgsS, fused to 3xFLAG tag, and ist variants
Antibody: Monoclonal ANTI-FLAG® M2-Peroxidase (HRP) antibody produced in mouse (Sigma)
Polyacrylamide gel 8 %, transferred to PDVF membrane

## Sheet: Fig. S7
Source data to Supplementary Figure 7: Westernblot analysis of AmiC, fused to 3xFLAG tag, and ist variants
Antibody: Monoclonal ANTI-FLAG® M2-Peroxidase (HRP) antibody produced in mouse (Sigma)
Polyacrylamide gel 12 %, transferred to PDVF membrane

## Sheet: Fig. S9
Source data to Supplementary Figure 9: Westernblot analysis of RgsS, fused to 3xFLAG tag, and ist variants
Antibody: Monoclonal ANTI-FLAG® M2-Peroxidase (HRP) antibody produced in mouse (Sigma)
Polyacrylamide gel 6 %, transferred to PDVF membrane

## Sheet: Fig. S4b
Source data to Supplementary Figure 4b: growth of indicated strains in 96-well plates in indicated media
TY																																							LB
	Average OD600	0	1	2	3	4	5	6	7	8	9	10	11	12	13	14	15	16	17	18	19	20	21	22	23	24	25	26	27	28	29	30	31	32	33	34	35			Average OD600	0	1	2	3	4	5	6	7	8
	2011 mVenus-rgsS pABC-Psyn	0.02023	0.01972	0.02414	0.03434	0.047345	0.06902	0.09724	0.145265	0.20366	0.298605	0.430185	0.58395	0.748935	0.943075	1.1566	1.34589	1.48129	1.62265	1.7697	1.88547	1.97268	2.06669	2.08743	2.12602	2.13495	2.16282	2.15339	2.1414	2.11072	2.08692	2.07026	2.0462	2.02172	2.02682	2.00795	1.98517			2011 mVenus-rgsS pABC-Psyn	0.012155	0.017	0.021505	0.029325	0.041225	0.056525	0.078795	0.115685	0.16116
	2011 mVenus-rgsS amiC pABC-Psyn	0.028985	0.017255	0.0238	0.034255	0.04454	0.06409	0.087635	0.12444	0.169575	0.23834	0.330395	0.45033	0.580125	0.729555	0.894285	1.06326	1.23462	1.41678	1.59434	1.68529	1.76367	1.86184	1.95967	2.07137	2.12645	2.1596	2.17285	2.17795	2.16334	2.13206	2.10009	2.0678	2.0423	1.99801	1.9431	1.89822			2011 mVenus-rgsS amiC pABC-Psyn	0.016575	0.02091	0.025245	0.03111	0.041225	0.04964	0.06307	0.081345	0.1037
	2011 mVenus-rgsS amcA pABC-Psyn	0.020825	0.016915	0.0221	0.03094	0.042245	0.06205	0.08602	0.12495	0.172295	0.2448	0.33456	0.470645	0.605625	0.76449	0.93449	1.1175	1.30824	1.49991	1.65521	1.75533	1.85291	1.95729	2.06465	2.15305	2.19385	2.21017	2.22453	2.2287	2.22717	2.19895	2.17889	2.15832	2.1397	2.12058	2.10248	2.07493			2011 mVenus-rgsS amcA pABC-Psyn	0.02108	0.024225	0.029835	0.03519	0.042415	0.05661	0.074885	0.087805	0.10829
	2011 mVenus-rgsS1-863 pABC-Psyn	0.02992	0.01972	0.024565	0.03315	0.04505	0.062645	0.086615	0.123845	0.17272	0.239275	0.33133	0.45747	0.590835	0.73899	0.89624	1.06709	1.23743	1.41338	1.57139	1.64874	1.73765	1.83116	1.91845	2.0179	2.06252	2.07145	2.06593	2.06015	2.04875	2.01832	1.98543	1.93741	1.87247	1.82725	1.79996	1.7782			2011 mVenus-rgsS1-863 pABC-Psyn	0.009435	0.018275	0.022015	0.028135	0.03621	0.046665	0.06154	0.08024	0.10574
	2011 mVenus-rgsS1-863-mCherry pABC-Psyn	0.0221	0.015895	0.02193	0.029835	0.042925	0.063155	0.092225	0.136085	0.19363	0.27846	0.393975	0.54264	0.682805	0.853655	1.03819	1.22187	1.4082	1.5408	1.6683	1.78755	1.8813	1.9952	2.08964	2.11718	2.13699	2.15076	2.15041	2.14268	2.11735	2.09041	2.06822	2.04969	2.02699	2.00489	1.98619	1.97591			2011 mVenus-rgsS1-863-mCherry pABC-Psyn	0.001105	0.026095	0.029835	0.03706	0.04709	0.052615	0.07191	0.098855	0.13668
	2011 mVenus-rgsS amiD pABC-Psyn	0.02074	0.01581	0.019125	0.026605	0.0391	0.057375	0.083555	0.12189	0.169575	0.24463	0.34136	0.468775	0.603585	0.74443	0.89692	1.04695	1.20691	1.36969	1.52482	1.63642	1.71768	1.78058	1.82495	1.84764	1.84441	1.85079	1.84628	1.85121	1.85827	1.86269	1.85793	1.85071	1.83685	1.82937	1.82274	1.81364			2011 mVenus-rgsS amiD pABC-Psyn	0.014875	0.018105	0.022015	0.02856	0.03893	0.052105	0.072505	0.10183	0.14263
	2011 mVenus-rgsS amiC amiD pABC-Psyn	0.02312	0.0154133	0.0198333	0.0279933	0.0395533	0.0565533	0.07888	0.112313	0.15538	0.216467	0.29682	0.408	0.525073	0.64158	0.7752	0.91358	1.05763	1.20507	1.36476	1.50711	1.57715	1.64311	1.70975	1.77321	1.82603	1.86456	1.86841	1.85889	1.85153	1.84133	1.79996	1.7119	1.64662	1.60537	1.58123	1.57409			2011 mVenus-rgsS amiC amiD pABC-Psyn	0.0134867	0.0160933	0.0204	0.02686	0.0355867	0.04692	0.0631267	0.0828467	0.108347
	2011 mVenus-rgsS amiC pABC-amiC	0.02465	0.02193	0.027795	0.03791	0.052615	0.07684	0.10778	0.15827	0.22389	0.322915	0.453305	0.60588	0.77367	0.966705	1.17589	1.37589	1.52388	1.66549	1.79707	1.91853	2.04655	2.14387	2.17183	2.19427	2.21255	2.23057	2.23167	2.22351	2.21706	2.20651	2.19631	2.18365	2.16809	2.15517	2.14217	2.12882			2011 mVenus-rgsS amiC pABC-amiC	0.01428	0.01751	0.021845	0.02958	0.04046	0.056865	0.080155	0.117895	0.170085
	2011 mVenus-rgsS amiC pABC-amiCH206A	0.028985	0.019635	0.02533	0.03332	0.045135	0.062985	0.085935	0.12189	0.16694	0.234345	0.319005	0.44336	0.57188	0.727005	0.89352	1.06803	1.24585	1.43055	1.61866	1.70621	1.80914	1.9091	2.00251	2.11012	2.15951	2.1777	2.18773	2.18646	2.17668	2.15832	2.12355	2.08471	2.04051	1.99656	1.97115	1.94913			2011 mVenus-rgsS amiC pABC-amiCH206A	0.015385	0.017085	0.020995	0.02754	0.03536	0.04488	0.058905	0.076075	0.09894
	2011 mVenus-rgsS amiC pABC-amiCH276A	0.02771	0.01836	0.029155	0.034935	0.045815	0.06341	0.09486	0.12546	0.17935	0.249475	0.329205	0.46019	0.585565	0.735675	0.89913	1.07627	1.25316	1.43123	1.60786	1.72677	1.81662	1.91913	2.01713	2.12237	2.17081	2.18977	2.20456	2.20592	2.19529	2.16359	2.13256	2.10528	2.06916	2.0349	2.00328	1.97778			2011 mVenus-rgsS amiC pABC-amiCH276A	0.018615	0.01666	0.020825	0.0272	0.034765	0.045305	0.059755	0.0782	0.10353
	2011 mVenus-rgsS amiC amiD pABC-amiC	0.028475	0.022015	0.024565	0.03332	0.045645	0.06171	0.08619	0.12308	0.170425	0.242845	0.33881	0.472685	0.602565	0.752335	0.918765	1.08273	1.25885	1.4388	1.6093	1.70272	1.76401	1.82843	1.89873	1.92687	1.92941	1.94216	1.95355	1.96656	1.98297	1.99486	2.0032	2.00923	2.01229	2.01433	2.00634	1.99962			2011 mVenus-rgsS amiC amiD pABC-amiC	0.020145	0.021335	0.02091	0.02975	0.03825	0.051425	0.071825	0.102425	0.14467
	2011 mVenus-rgsS amiC amiD pABC-amiCH206A	0.02771	0.018445	0.023715	0.033745	0.045475	0.06001	0.08381	0.119255	0.16337	0.223465	0.30634	0.42058	0.534905	0.65773	0.79526	0.94129	1.08545	1.23751	1.40309	1.53841	1.60344	1.68104	1.7527	1.82274	1.89235	1.9295	1.94174	1.93673	1.9386	1.93349	1.91607	1.8898	1.84467	1.80625	1.77548	1.74241			2011 mVenus-rgsS amiC amiD pABC-amiCH206A	0.010115	0.011645	0.014875	0.020825	0.029665	0.04199	0.058565	0.080155	0.104805
	2011 mVenus-rgsS amiC amiD pABC-amiCH276A	0.02618	0.012325	0.02227	0.032385	0.04505	0.06001	0.079815	0.11645	0.150535	0.20859	0.290275	0.398055	0.5287	0.65484	0.80189	0.959905	1.12549	1.29855	1.4648	1.60463	1.69337	1.7629	1.8411	1.92193	1.99724	2.05394	2.06992	2.07111	2.08004	2.07936	2.07459	2.06201	2.04833	2.04204	2.02325	2.00855			2011 mVenus-rgsS amiC amiD pABC-amiCH276A	0.013175	0.01581	0.02499	0.02618	0.03417	0.046325	0.062815	0.08347	0.10591
	2011 mVenus-rgsS amcA pABC-amcA	0.00595	0.00527	0.00255	0.021505	0.030515	0.04539	0.08262	0.13702	0.190825	0.286195	0.42211	0.57868	0.779875	0.98464	1.20522	1.41193	1.55771	1.70187	1.83659	1.95432	2.0706	2.17226	2.19156	2.21399	2.23218	2.24613	2.24459	2.23448	2.22734	2.21586	2.2049	2.19198	2.1743	2.15577	2.13962	2.12866			2011 mVenus-rgsS amcA pABC-amcA	0.01462	0.017595	0.022865	0.03128	0.04216	0.05899	0.08398	0.12036	0.17102
	SD																																							SD
	2011 mVenus-rgsS pABC-Psyn	0.000707766	0.0018204	0.00159474	0.0020588	0.00280886	0.00533269	0.0103052	0.0138231	0.0166958	0.0209726	0.0288277	0.0301388	0.0415731	0.0457275	0.0505998	0.0470369	0.0463984	0.0512168	0.0488733	0.0488548	0.0618339	0.0469483	0.043295	0.0418803	0.0431058	0.0445035	0.0458034	0.0493983	0.0533926	0.0571503	0.0622017	0.0647783	0.0645698	0.0675368	0.073587	0.0755623			2011 mVenus-rgsS pABC-Psyn	0.00344923	0.00548936	0.0054709	0.00567148	0.00768518	0.00790759	0.00695339	0.0115346	0.0108906
	2011 mVenus-rgsS amiC pABC-Psyn	0.00894993	0.00279511	0.00222087	0.00352656	0.00484028	0.00465771	0.00591753	0.00561429	0.00900144	0.00958856	0.0134787	0.0148579	0.0138954	0.0204686	0.022729	0.020054	0.0210459	0.022512	0.0230053	0.0145748	0.0143778	0.0141308	0.0164877	0.0144206	0.0131663	0.00867444	0.0108316	0.0119384	0.0211391	0.0230321	0.0225024	0.0255526	0.0209707	0.0381351	0.0329373	0.0279021			2011 mVenus-rgsS amiC pABC-Psyn	0.00673952	0.00709669	0.00675665	0.00742052	0.00627774	0.00738669	0.00750315	0.00713933	0.00629383
	2011 mVenus-rgsS amcA pABC-Psyn	0.00437509	0.00165113	0.0018204	0.00159474	0.00234534	0.0043497	0.00494268	0.00609792	0.00813339	0.0125785	0.0200437	0.0292484	0.0307324	0.0457141	0.058702	0.0667229	0.078339	0.0837535	0.0626581	0.0507238	0.0596177	0.0576273	0.0639691	0.0371752	0.0268586	0.0284864	0.0236756	0.0264691	0.0309699	0.0302956	0.0335005	0.0391074	0.046594	0.055138	0.0637609	0.0713095			2011 mVenus-rgsS amcA pABC-Psyn	0.0129825	0.0101104	0.0127016	0.0108534	0.00901	0.0169648	0.021099	0.0085085	0.00264093
	2011 mVenus-rgsS1-863 pABC-Psyn	0.0121484	0.00264822	0.00295591	0.0029182	0.00342822	0.00305843	0.00417684	0.00481933	0.00649272	0.00796101	0.00968254	0.0116348	0.0111368	0.0103332	0.00643909	0.00718304	0.00846366	0.00934021	0.0182872	0.0204234	0.0290143	0.035715	0.0428108	0.0489671	0.0484715	0.0460668	0.0492491	0.0475598	0.0403588	0.040857	0.032129	0.035914	0.0331825	0.0335486	0.0331821	0.0385537			2011 mVenus-rgsS1-863 pABC-Psyn	0.0092464	0.00234534	0.00234534	0.00217485	0.00197278	0.00189049	0.00273413	0.00273413	0.00481633
	2011 mVenus-rgsS1-863-mCherry pABC-Psyn	0.00515636	0.00200907	0.00185188	0.00247329	0.00237798	0.00377971	0.00452234	0.00666478	0.00811501	0.0121102	0.0156999	0.0194564	0.0197207	0.0214575	0.0229334	0.0234696	0.0200809	0.017264	0.016846	0.0164856	0.0117824	0.0194036	0.00436297	0.0127941	0.0140799	0.0181455	0.0250885	0.0315279	0.0408212	0.043261	0.045095	0.0458252	0.0482532	0.0562796	0.0663516	0.0695079			2011 mVenus-rgsS1-863-mCherry pABC-Psyn	0.0136689	0.0139452	0.0139092	0.0133772	0.013052	0.00180712	0.00148203	0.00155498	0.00227233
	2011 mVenus-rgsS amiD pABC-Psyn	0.00481633	0.00279683	0.00358078	0.00518152	0.00746969	0.0109378	0.0160615	0.0224735	0.0284293	0.0410875	0.0584187	0.0650182	0.064899	0.0690351	0.0630795	0.0570379	0.0516206	0.0503984	0.0446643	0.0280715	0.0385487	0.0416811	0.0371773	0.0520784	0.0551348	0.0607021	0.0732553	0.0855983	0.0980319	0.11513	0.137496	0.159908	0.18129	0.196317	0.207665	0.210848			2011 mVenus-rgsS amiD pABC-Psyn	0.00112337	0.00128347	0.00180712	0.00281742	0.0039796	0.00552696	0.00794163	0.011244	0.0159728
	2011 mVenus-rgsS amiC amiD pABC-Psyn	0.00614827	0.000392598	0.00157039	0.00218589	0.00193332	0.00187257	0.00222953	0.00343944	0.00523423	0.00617953	0.00893754	0.012497	0.0120032	0.0158127	0.0194811	0.0206114	0.0226664	0.0274966	0.0302886	0.0281284	0.0294573	0.0314244	0.0315016	0.0311658	0.0376562	0.0339847	0.030044	0.0323667	0.0301439	0.0401867	0.0629882	0.0246095	0.0156953	0.0148527	0.0156449	0.0257466			2011 mVenus-rgsS amiC amiD pABC-Psyn	0.00153314	0.00153314	0.00122589	0.0017	0.00119404	0.00148203	0.00109295	0.00141553	0.00167718
	2011 mVenus-rgsS amiC pABC-amiC	0.00492316	0.00364609	0.00406462	0.00393089	0.00433972	0.00483231	0.00645105	0.00802909	0.010183	0.0133205	0.017264	0.0196907	0.0306686	0.0410489	0.053012	0.0588749	0.0587272	0.0658948	0.0693914	0.0622911	0.077744	0.0506075	0.0444923	0.0440903	0.0440677	0.053113	0.0566957	0.0711434	0.0847996	0.0983387	0.108448	0.118121	0.125808	0.129908	0.129592	0.129825			2011 mVenus-rgsS amiC pABC-amiC	0.00114461	0.00142908	0.00155498	0.0014425	0.00168863	0.00162763	0.00180712	0.00648307	0.0118607
	2011 mVenus-rgsS amiC pABC-amiCH206A	0.00838992	0.00442762	0.00434083	0.00412695	0.00441891	0.00468966	0.00451381	0.00493879	0.00539019	0.00642336	0.00625314	0.00764811	0.00582979	0.00287664	0.00769833	0.0156827	0.0249437	0.0319558	0.0346348	0.042698	0.0388385	0.0400546	0.0411043	0.04301	0.0445019	0.0440769	0.0492085	0.0555408	0.068333	0.0787191	0.0919616	0.114006	0.134633	0.154479	0.159112	0.167486			2011 mVenus-rgsS amiC pABC-amiCH206A	0.00176396	0.00169716	0.00193083	0.00154566	0.00159474	0.00237189	0.00258005	0.00320605	0.00342259
	2011 mVenus-rgsS amiC pABC-amiCH276A	0.00737886	0.00252914	0.00700859	0.00466494	0.00587177	0.00453192	0.0162751	0.00373484	0.0202188	0.0209652	0.00717164	0.0124538	0.00808588	0.0146012	0.0197912	0.0267147	0.0271253	0.0302026	0.0288419	0.0196385	0.0210837	0.0179536	0.0150483	0.0131897	0.0133292	0.0141131	0.0138888	0.0201625	0.0270798	0.0306031	0.0364106	0.0383784	0.0532628	0.0734966	0.0824685	0.0925017			2011 mVenus-rgsS amiC pABC-amiCH276A	0.00875404	0.000734484	0.000427824	0.000555218	0.000976576	0.000894185	0.00112337	0.0014425	0.00131681
	2011 mVenus-rgsS amiC amiD pABC-amiC	0.00850397	0.00348258	0.00488288	0.00598632	0.00505351	0.00595728	0.0046245	0.00729747	0.00874082	0.0123509	0.0204462	0.0250054	0.0308038	0.0373705	0.0477127	0.0635285	0.0807649	0.0926542	0.0970287	0.0891704	0.092805	0.0982447	0.0964664	0.0973225	0.104772	0.11132	0.115689	0.122855	0.131197	0.135733	0.139165	0.141096	0.145341	0.145913	0.158806	0.164018			2011 mVenus-rgsS amiC amiD pABC-amiC	0.00435744	0.00341555	0.00432304	0.00448061	0.00421472	0.00359152	0.00315761	0.00353747	0.00279683
	2011 mVenus-rgsS amiC amiD pABC-amiCH206A	0.017755	0.00321805	0.00200907	0.0047387	0.00182832	0.00131681	0.00158261	0.0022617	0.0044892	0.00360224	0.00446769	0.00622612	0.00757915	0.00957851	0.0136622	0.0133382	0.0153628	0.0154625	0.0179791	0.0189637	0.0220642	0.0215149	0.0251109	0.0266172	0.0323177	0.0373763	0.0391271	0.0405996	0.0425742	0.0386399	0.0500285	0.0614572	0.0756348	0.0881776	0.0947883	0.0886574			2011 mVenus-rgsS amiC amiD pABC-amiCH206A	0.0049065	0.00419525	0.00413045	0.00610976	0.0057725	0.00612315	0.0059694	0.00609081	0.00792706
	2011 mVenus-rgsS amiC amiD pABC-amiCH276A	0.0295402	0.0144073	0.0297255	0.0108316	0.0180819	0.0234748	0.0176721	0.011681	0.0140223	0.0150127	0.011802	0.015079	0.0121102	0.0215733	0.0281667	0.0445702	0.064436	0.0936959	0.0989193	0.0852302	0.0846345	0.090181	0.0962014	0.0949671	0.0994953	0.0816203	0.0759746	0.0749392	0.0676138	0.0676314	0.0618952	0.0639329	0.0666125	0.0682466	0.0702363	0.0750312			2011 mVenus-rgsS amiC amiD pABC-amiCH276A	0.00278129	0.00314691	0.0125892	0.00441564	0.00482033	0.00547794	0.00583226	0.00356054	0.0036249
	2011 mVenus-rgsS amcA pABC-amcA	0.00779532	0.00826557	0.0124816	0.00791246	0.00860308	0.0109136	0.00919887	0.0059346	0.0111507	0.0154201	0.0129155	0.0125417	0.0100722	0.0126579	0.0144447	0.0206933	0.0280557	0.0331536	0.0341666	0.0338569	0.035459	0.0313231	0.0302331	0.0330009	0.0340423	0.0369683	0.0423473	0.0486988	0.056442	0.0627097	0.0699415	0.0758284	0.0778018	0.0800965	0.0780851	0.0735178			2011 mVenus-rgsS amcA pABC-amcA	0.0020588	0.00263911	0.00337012	0.00500466	0.00379624	0.00404681	0.00420098	0.00483231	0.00227233
Raw OD600 data		0	1	2	3	4	5	6	7	8	9	10	11	12	13	14	15	16	17	18	19	20	21	22	23	24	25	26	27	28	29	30	31	32	33	34	35		Raw OD600 data		0	1	2	3	4	5	6	7	8
Replicate 1	2011 mVenus-rgsS pABC-Psyn	0.0204	0.01972	0.02482	0.0357	0.05066	0.0765	0.11254	0.16592	0.22542	0.32878	0.47328	0.62866	0.8109	1.01116	1.2308	1.41406	1.54734	1.69592	1.83872	1.95534	2.06176	2.1318	2.1488	2.1845	2.19572	2.22428	2.2168	2.21034	2.18348	2.16376	2.15458	2.13554	2.10766	2.1165	2.1046	2.08624		Replicate 1	2011 mVenus-rgsS pABC-Psyn	0.017	0.02516	0.02958	0.03706	0.05202	0.06698	0.08738	0.13124	0.17476
Replicate 2		0.01938	0.01734	0.0221	0.03128	0.04386	0.06392	0.0901	0.13668	0.20808	0.29682	0.41854	0.57528	0.73474	0.9282	1.14614	1.3396	1.479	1.61908	1.768	1.88156	1.96452	2.06822	2.08556	2.12704	2.13486	2.16512	2.15628	2.14166	2.11582	2.0944	2.07706	2.0502	2.03184	2.0366	2.02266	1.99682		Replicate 2		0.01156	0.0153	0.02006	0.02686	0.03842	0.0544	0.07922	0.11424	0.16456
Replicate 3		0.02006	0.02006	0.0238	0.03502	0.04692	0.06732	0.09282	0.13906	0.19006	0.28322	0.41276	0.56678	0.72624	0.91698	1.1288	1.3192	1.45486	1.59324	1.7442	1.85912	1.94208	2.04204	2.06414	2.10222	2.10902	2.13894	2.12602	2.11616	2.08182	2.05666	2.03694	2.01042	1.98798	1.99444	1.96792	1.94344		Replicate 3		0.00884	0.01394	0.01768	0.0238	0.034	0.04794	0.07038	0.10336	0.14994
Replicate 4		0.02108	0.02176	0.02584	0.03536	0.04794	0.06834	0.0935	0.1394	0.19108	0.2856	0.41616	0.56508	0.72386	0.91596	1.12064	1.3107	1.44398	1.58236	1.72788	1.84586	1.92236	2.0247	2.05122	2.09032	2.10018	2.12296	2.11446	2.09746	2.06176	2.03286	2.01246	1.98866	1.95942	1.95976	1.93664	1.9142		Replicate 4		0.01122	0.0136	0.0187	0.02958	0.04046	0.05678	0.0782	0.1139	0.15538
Replicate 1	2011 mVenus-rgsS amiC pABC-Psyn	0.04012	0.02142	0.02652	0.03876	0.04998	0.06936	0.09044	0.12546	0.1632	0.23358	0.32878	0.4437	0.56916	0.73848	0.90338	1.06862	1.23964	1.42494	1.61296	1.6745	1.75134	1.85028	1.93868	2.06448	2.11106	2.14948	2.15832	2.16342	2.13214	2.0978	2.06652	2.03116	2.01314	1.95432	1.9074	1.86864		Replicate 1	2011 mVenus-rgsS amiC pABC-Psyn	0.01258	0.01972	0.02448	0.02822	0.0374	0.0476	0.06086	0.0799	0.102
Replicate 2		0.03128	0.01632	0.0238	0.03468	0.04726	0.06664	0.09452	0.13192	0.18258	0.25228	0.34918	0.47124	0.59942	0.75106	0.92106	1.0863	1.26072	1.44262	1.61364	1.68062	1.78228	1.8785	1.97506	2.08726	2.13758	2.17056	2.18042	2.1879	2.17158	2.14506	2.11038	2.07706	2.04714	1.98356	1.92746	1.88904		Replicate 2		0.02652	0.03128	0.03502	0.04216	0.04998	0.06052	0.07412	0.0918	0.11288
Replicate 3		0.01904	0.01564	0.0238	0.03332	0.04046	0.06052	0.0816	0.11934	0.16388	0.23086	0.31722	0.4369	0.57086	0.70312	0.86904	1.03802	1.21074	1.38958	1.56672	1.7068	1.75338	1.84994	1.95466	2.05496	2.1199	2.15798	2.1709	2.17294	2.17056	2.13928	2.10902	2.07264	2.04578	2.01042	1.95432	1.89992		Replicate 3		0.01224	0.01632	0.0204	0.02618	0.04148	0.0442	0.05746	0.07616	0.0986
Replicate 4		0.0255	0.01564	0.02108	0.03026	0.04046	0.05984	0.08398	0.12104	0.16864	0.23664	0.3264	0.44948	0.58106	0.72556	0.88366	1.06012	1.2274	1.40998	1.58406	1.67926	1.76766	1.86864	1.9703	2.07876	2.13724	2.16036	2.18178	2.18756	2.17906	2.14608	2.11446	2.09032	2.06312	2.04374	1.98322	1.93528		Replicate 4		0.01496	0.01632	0.02108	0.02788	0.03604	0.04624	0.05984	0.07752	0.10132
Replicate 1	2011 mVenus-rgsS amcA pABC-Psyn	0.02482	0.01734	0.02312	0.03196	0.04284	0.06664	0.09078	0.12648	0.17102	0.24174	0.31858	0.44778	0.58004	0.72964	0.88638	1.06352	1.24372	1.4348	1.61126	1.6983	1.8037	1.91046	2.01178	2.12432	2.1743	2.18824	2.21408	2.21646	2.2066	2.17736	2.15458	2.1301	2.10494	2.08658	2.06992	2.03082		Replicate 1	2011 mVenus-rgsS amcA pABC-Psyn	0.01428	0.01972	0.02584	0.03094	0.03842	0.04896	0.06528	0.08534	0.11152
Replicate 2		0.02244	0.0153	0.0204	0.02958	0.03978	0.05712	0.08024	0.11662	0.16184	0.22984	0.31756	0.44472	0.58004	0.72182	0.88298	1.0574	1.23896	1.42256	1.59188	1.72856	1.80166	1.9074	2.01042	2.12126	2.17464	2.19504	2.21646	2.227	2.24944	2.20524	2.18892	2.16784	2.14914	2.1301	2.11888	2.08896		Replicate 2		0.01326	0.01666	0.02074	0.02788	0.03604	0.0459	0.06188	0.08126	0.10812
Replicate 3		0.02142	0.01904	0.02414	0.03264	0.04522	0.0646	0.08942	0.13124	0.18122	0.2601	0.3587	0.50456	0.64158	0.81396	0.99858	1.18728	1.39094	1.5895	1.7153	1.80812	1.91998	2.023	2.13826	2.19878	2.23142	2.25148	2.25964	2.2661	2.2576	2.23924	2.2219	2.20966	2.20184	2.19436	2.18382	2.16954		Replicate 3		0.04046	0.0391	0.04862	0.05134	0.05576	0.08194	0.10642	0.1003	0.10506
Replicate 4		0.01462	0.01598	0.02074	0.02958	0.04114	0.05984	0.08364	0.12546	0.1751	0.24752	0.3434	0.48552	0.62084	0.79254	0.97002	1.16178	1.35932	1.55278	1.70238	1.78636	1.88632	1.98832	2.09814	2.16784	2.19504	2.20592	2.20796	2.20524	2.19504	2.17396	2.15016	2.12568	2.1029	2.07128	2.03728	2.01042		Replicate 4		0.01632	0.02142	0.02414	0.0306	0.03944	0.04964	0.06596	0.08432	0.10846
Replicate 1	2011 mVenus-rgsS1-863 pABC-Psyn	0.0136	0.01666	0.02142	0.03094	0.04216	0.06018	0.08398	0.12002	0.1683	0.23188	0.323	0.44472	0.5797	0.72998	0.89114	1.0608	1.22774	1.40182	1.55176	1.62146	1.70408	1.79078	1.86932	1.96486	2.00804	2.01688	2.01042	2.00702	2.00566	1.97234	1.9567	1.91998	1.853	1.81118	1.79282	1.7578		Replicate 1	2011 mVenus-rgsS1-863 pABC-Psyn	0.0136	0.01666	0.02108	0.02652	0.0357	0.04658	0.06256	0.07854	0.10234
Replicate 2		0.02788	0.02312	0.02856	0.0374	0.04998	0.06698	0.09248	0.13056	0.1819	0.24922	0.3434	0.4709	0.60554	0.75378	0.90542	1.07644	1.2461	1.41746	1.57794	1.64492	1.72618	1.81322	1.8972	1.989	2.0366	2.0519	2.04	2.03388	2.02402	1.9992	1.9601	1.89516	1.836	1.7884	1.7578	1.73672		Replicate 2		0.01394	0.01734	0.02108	0.02788	0.03536	0.0459	0.05916	0.07922	0.1037
Replicate 3		0.03774	0.01972	0.02414	0.03162	0.04352	0.06086	0.0833	0.1207	0.16796	0.23392	0.32402	0.45152	0.58548	0.73474	0.8959	1.06896	1.2427	1.42358	1.59358	1.66634	1.7714	1.86966	1.96248	2.06856	2.11208	2.1199	2.11684	2.10766	2.09032	2.06516	2.02164	1.96656	1.90434	1.86184	1.836	1.82342		Replicate 3		0.01462	0.01734	0.0204	0.02686	0.03468	0.04488	0.0595	0.07888	0.10404
Replicate 4		0.04046	0.01938	0.02414	0.03264	0.04454	0.06256	0.0867	0.1241	0.17272	0.24208	0.3349	0.46274	0.59262	0.73746	0.8925	1.06216	1.23318	1.41066	1.5623	1.66226	1.74896	1.85096	1.9448	2.04918	2.09338	2.09712	2.09644	2.09202	2.07502	2.0366	2.00328	1.96792	1.89652	1.84756	1.81322	1.79486		Replicate 4		-0.00442	0.02176	0.0255	0.03128	0.0391	0.0493	0.06494	0.08432	0.11288
Replicate 1	2011 mVenus-rgsS1-863-mCherry pABC-Psyn	0.01632	0.01394	0.02176	0.02958	0.0425	0.06358	0.0935	0.1394	0.19754	0.28662	0.40358	0.55352	0.69428	0.86734	1.054	1.2393	1.42018	1.55074	1.6779	1.802	1.89312	2.01382	2.08964	2.1097	2.12738	2.13248	2.12636	2.10698	2.07876	2.04816	2.02402	2.00464	1.97608	1.95024	1.92848	1.91862		Replicate 1	2011 mVenus-rgsS1-863-mCherry pABC-Psyn	-0.00816	0.01734	0.02176	0.02992	0.03978	0.05168	0.07072	0.0986	0.13702
Replicate 2		0.01938	0.01666	0.02312	0.0323	0.04522	0.06732	0.09724	0.14314	0.2023	0.29002	0.4097	0.56304	0.70312	0.87482	1.05978	1.24304	1.428	1.55924	1.68674	1.80132	1.88972	2.01008	2.09066	2.1097	2.12874	2.1437	2.13928	2.13962	2.09712	2.0689	2.0434	2.02368	1.99988	1.9703	1.94276	1.92746		Replicate 2		-0.0051	0.01972	0.02312	0.0306	0.04046	0.05338	0.07242	0.09928	0.13532
Replicate 3		0.02754	0.01836	0.02346	0.03094	0.0442	0.06358	0.0918	0.13396	0.19108	0.27336	0.3876	0.53448	0.67456	0.84456	1.0285	1.21142	1.40148	1.5317	1.65784	1.7765	1.87204	1.97778	2.08386	2.1131	2.13418	2.15152	2.15118	2.1403	2.12058	2.09644	2.07876	2.0621	2.0485	2.02368	1.99886	1.98832		Replicate 3		-0.00374	0.0204	0.0238	0.0306	0.04148	0.05474	0.07378	0.10064	0.13974
Replicate 4		0.02516	0.01462	0.01938	0.02652	0.03978	0.05814	0.08636	0.12784	0.1836	0.26384	0.37502	0.51952	0.65926	0.8279	1.01048	1.19374	1.38312	1.5215	1.6507	1.77038	1.87034	1.97914	2.0944	2.13622	2.15764	2.17532	2.18484	2.18382	2.17294	2.14812	2.1267	2.10834	2.08352	2.07536	2.07468	2.06924		Replicate 4		0.02142	0.04692	0.05066	0.05712	0.06664	0.05066	0.07072	0.0969	0.13464
Replicate 1	2011 mVenus-rgsS amiD pABC-Psyn	0.01802	0.01564	0.01836	0.02516	0.03706	0.05338	0.07786	0.11288	0.1598	0.23052	0.3162	0.44608	0.57902	0.72556	0.88536	1.04414	1.21992	1.39944	1.5776	1.66464	1.73094	1.7986	1.87782	1.92304	1.92406	1.93732	1.95024	1.97166	1.99376	2.01688	2.03456	2.0451	2.0468	2.05326	2.05598	2.04918		Replicate 1	2011 mVenus-rgsS amiD pABC-Psyn	0.01496	0.01768	0.02108	0.0272	0.03706	0.04794	0.0663	0.09214	0.12886
Replicate 2		0.01768	0.01224	0.01462	0.02006	0.02958	0.04386	0.06358	0.09452	0.13396	0.19312	0.27098	0.38726	0.52326	0.65484	0.81226	0.9673	1.13084	1.29438	1.4688	1.59766	1.66022	1.71836	1.79112	1.8411	1.83838	1.84858	1.84518	1.853	1.86694	1.88428	1.89788	1.91658	1.9278	1.93324	1.938	1.93324		Replicate 2		0.0136	0.01666	0.02006	0.0255	0.03434	0.04692	0.06528	0.09248	0.1292
Replicate 3		0.01938	0.01632	0.0204	0.02924	0.04318	0.06426	0.09384	0.13668	0.18836	0.272	0.3825	0.51408	0.64974	0.79458	0.94316	1.09038	1.24338	1.39604	1.5317	1.6439	1.74114	1.79826	1.81186	1.8088	1.8037	1.80676	1.79384	1.78942	1.78806	1.78092	1.76494	1.73944	1.7085	1.68776	1.67042	1.6524		Replicate 3		0.01462	0.01836	0.02278	0.02958	0.04114	0.05542	0.07718	0.10846	0.15266
Replicate 4		0.02788	0.01904	0.02312	0.03196	0.04658	0.068	0.09894	0.14348	0.19618	0.28288	0.39576	0.52768	0.66232	0.80274	0.9469	1.08596	1.23352	1.3889	1.52116	1.63948	1.73842	1.8071	1.819	1.81764	1.81152	1.8105	1.79588	1.79078	1.78432	1.76868	1.73434	1.7017	1.6643	1.64322	1.62656	1.61976		Replicate 4		0.01632	0.01972	0.02414	0.03196	0.04318	0.05814	0.08126	0.11424	0.1598
Replicate 1	2011 mVenus-rgsS amiC amiD pABC-Psyn	0.02958	0.01496	0.01802	0.0255	0.0374	0.05474	0.07684	0.11016	0.15096	0.21454	0.29308	0.4063	0.52326	0.64192	0.77894	0.91698	1.0625	1.21346	1.3702	1.5028	1.57522	1.63676	1.70034	1.7646	1.81832	1.8479	1.84858	1.84246	1.83328	1.82002	1.751	1.6898	1.63268	1.6014	1.58168	1.56876		Replicate 1	2011 mVenus-rgsS amiC amiD pABC-Psyn	0.01496	0.01768	0.02176	0.02856	0.03672	0.04794	0.06392	0.0833	0.10948
Replicate 2		0.01734	0.01564	0.02074	0.02958	0.04114	0.05848	0.08126	0.11628	0.16116	0.22338	0.30702	0.42126	0.53788	0.65722	0.79254	0.93228	1.07746	1.2274	1.39196	1.53714	1.60752	1.67722	1.74488	1.80778	1.86694	1.90366	1.90298	1.89618	1.88632	1.88768	1.87102	1.73842	1.66362	1.6218	1.59664	1.60208		Replicate 2		0.0119	0.01462	0.01938	0.02516	0.03434	0.04522	0.06188	0.08126	0.10642
Replicate 3		0.02244	0.01564	0.02074	0.0289	0.04012	0.05644	0.07854	0.1105	0.15402	0.21148	0.29036	0.39644	0.51408	0.6256	0.75412	0.89148	1.03292	1.17436	1.33212	1.48138	1.5487	1.61534	1.68402	1.74726	1.79282	1.84212	1.85368	1.83804	1.83498	1.81628	1.77786	1.70748	1.64356	1.5929	1.56536	1.55142		Replicate 3		0.0136	0.01598	0.02006	0.02686	0.0357	0.0476	0.06358	0.08398	0.10914
Replicate 1	2011 mVenus-rgsS amiC pABC-amiC	0.02856	0.02244	0.02958	0.03876	0.051	0.07888	0.1037	0.1513	0.21522	0.31076	0.4386	0.58888	0.74732	0.93262	1.1322	1.32702	1.47356	1.6099	1.73774	1.86286	1.97234	2.0927	2.12432	2.14948	2.1675	2.17226	2.17022	2.1454	2.1233	2.09916	2.08148	2.05904	2.03592	2.02266	2.00838	1.9941		Replicate 1	2011 mVenus-rgsS amiC pABC-amiC	0.01564	0.01904	0.0238	0.03128	0.0425	0.05882	0.0816	0.12648	0.18666
Replicate 2		0.01802	0.01666	0.02176	0.0323	0.04726	0.07004	0.10166	0.153	0.21726	0.31552	0.44336	0.59194	0.75106	0.9333	1.13084	1.32464	1.47492	1.60956	1.73944	1.86966	1.99104	2.11208	2.1488	2.16784	2.18586	2.20388	2.20048	2.18518	2.17158	2.15152	2.12976	2.11004	2.08896	2.0689	2.0587	2.04646		Replicate 2		0.01292	0.01564	0.02006	0.02856	0.03944	0.0561	0.08092	0.11798	0.16966
Replicate 3		0.0238	0.0238	0.02924	0.0391	0.05678	0.08126	0.11594	0.16898	0.23766	0.34102	0.47736	0.63138	0.8126	1.01626	1.23692	1.43956	1.58916	1.73842	1.8751	1.98934	2.1352	2.20286	2.2253	2.24706	2.2644	2.29228	2.29534	2.30214	2.30928	2.31302	2.31166	2.30792	2.30044	2.29364	2.28174	2.2695		Replicate 3		0.01394	0.01734	0.02142	0.02822	0.03876	0.05508	0.07752	0.11084	0.15912
Replicate 4		0.02822	0.02482	0.0306	0.04148	0.05542	0.07718	0.10982	0.1598	0.22542	0.32436	0.4539	0.61132	0.7837	0.98464	1.2036	1.41236	1.55788	1.70408	1.836	1.95228	2.0876	2.16784	2.18892	2.21272	2.23244	2.25386	2.26066	2.26134	2.26406	2.26236	2.26236	2.2576	2.24706	2.2355	2.21986	2.20524		Replicate 4		0.01462	0.01802	0.0221	0.03026	0.04114	0.05746	0.08058	0.11628	0.1649
Replicate 1	2011 mVenus-rgsS amiC pABC-amiCH206A	0.02108	0.01598	0.0221	0.02992	0.04148	0.05882	0.0816	0.11662	0.16048	0.22644	0.31144	0.43384	0.5695	0.72454	0.90066	1.08494	1.27398	1.47016	1.65852	1.76256	1.85946	1.95908	2.05394	2.16512	2.21782	2.23652	2.25284	2.26202	2.26848	2.26134	2.24842	2.23312	2.21782	2.2066	2.19164	2.17906		Replicate 1	2011 mVenus-rgsS amiC pABC-amiCH206A	0.01666	0.01836	0.02244	0.0289	0.03706	0.0476	0.06154	0.0799	0.1037
Replicate 2		0.03536	0.0238	0.02924	0.03672	0.04896	0.06596	0.08874	0.12376	0.1683	0.23528	0.31926	0.44404	0.57664	0.72998	0.89964	1.0778	1.2597	1.44228	1.63642	1.71496	1.81628	1.92032	2.01416	2.11922	2.16614	2.1828	2.19436	2.19232	2.18518	2.17022	2.13146	2.11004	2.0689	2.0094	1.97778	1.9584		Replicate 2		0.01462	0.01734	0.02074	0.0272	0.03502	0.04386	0.05882	0.0765	0.09826
Replicate 3		0.03706	0.02312	0.0289	0.03706	0.04896	0.068	0.09078	0.12784	0.1734	0.24208	0.32674	0.45254	0.57664	0.72896	0.88774	1.05468	1.224	1.40046	1.58576	1.68062	1.79248	1.89108	1.98322	2.09202	2.14098	2.15798	2.16614	2.1556	2.142	2.12568	2.07842	2.02266	1.95976	1.92032	1.88496	1.86558		Replicate 3		0.017	0.01802	0.02244	0.02856	0.03604	0.0459	0.05984	0.07582	0.09826
Replicate 4		0.02244	0.01564	0.02108	0.02958	0.04114	0.05916	0.08262	0.11934	0.16558	0.23358	0.31858	0.44302	0.56474	0.72454	0.88604	1.05468	1.2257	1.4093	1.59392	1.66668	1.76834	1.86592	1.95874	2.06414	2.1131	2.1335	2.13758	2.13588	2.11106	2.07604	2.03592	1.97302	1.91556	1.84994	1.83022	1.7935		Replicate 4		0.01326	0.01462	0.01836	0.0255	0.03332	0.04216	0.05542	0.07208	0.09554
Replicate 1	2011 mVenus-rgsS amiC pABC-amiCH276A	0.01904	0.01496	0.02074	0.02958	0.04114	0.05916	0.08296	0.1207	0.16694	0.238	0.32674	0.45662	0.58344	0.73712	0.8959	1.06726	1.24474	1.4212	1.59256	1.71564	1.81186	1.91896	2.01484	2.11956	2.16444	2.17702	2.19096	2.1811	2.16206	2.1284	2.091	2.06108	2.00158	1.9431	1.90808	1.87578		Replicate 1	2011 mVenus-rgsS amiC pABC-amiCH276A	0.01258	0.01598	0.0204	0.02652	0.03366	0.04454	0.05848	0.07684	0.10234
Replicate 2		0.03332	0.0187	0.03604	0.03978	0.0544	0.06698	0.11798	0.1275	0.20876	0.2805	0.33966	0.476	0.59534	0.75072	0.91562	1.10636	1.28384	1.46302	1.62996	1.75542	1.83226	1.93222	2.03014	2.13078	2.17668	2.193	2.20252	2.20014	2.18552	2.14778	2.1131	2.08556	2.0519	2.00838	1.96248	1.92746		Replicate 2		0.0153	0.01666	0.02074	0.0272	0.03468	0.04488	0.0595	0.07786	0.10302
Replicate 3		0.02414	0.0187	0.03366	0.03774	0.04352	0.06766	0.09452	0.1292	0.17646	0.24378	0.32708	0.46206	0.58752	0.73916	0.91256	1.08732	1.26378	1.4467	1.63404	1.71258	1.83362	1.93154	2.02674	2.13418	2.1862	2.2083	2.22394	2.22836	2.22292	2.19232	2.16104	2.13316	2.10664	2.08794	2.05666	2.03014		Replicate 3		0.01496	0.01768	0.02142	0.02788	0.03604	0.04658	0.0612	0.08024	0.1054
Replicate 4		0.03434	0.02108	0.02618	0.03264	0.0442	0.05984	0.08398	0.12444	0.16524	0.23562	0.32334	0.44608	0.57596	0.7157	0.87244	1.04414	1.22026	1.394	1.57488	1.72346	1.78874	1.8938	1.99682	2.10494	2.15594	2.18076	2.20082	2.21408	2.21068	2.18586	2.16512	2.14132	2.1165	2.10018	2.0859	2.07774		Replicate 4		0.03162	0.01632	0.02074	0.0272	0.03468	0.04522	0.05984	0.07786	0.10336
Replicate 1	2011 mVenus-rgsS amiC amiD pABC-amiC	0.02754	0.02584	0.01938	0.02788	0.04216	0.05882	0.08602	0.12614	0.1768	0.25398	0.35938	0.49878	0.63648	0.7956	0.97342	1.15838	1.3549	1.54904	1.717	1.80302	1.86558	1.93664	2.0009	2.03116	2.0434	2.057	2.07264	2.08998	2.10732	2.11922	2.12772	2.1318	2.1352	2.13962	2.13758	2.12976		Replicate 1	2011 mVenus-rgsS amiC amiD pABC-amiC	0.0255	0.0221	0.01598	0.0255	0.03434	0.04828	0.06902	0.09894	0.1428
Replicate 2		0.02652	0.02346	0.02856	0.03604	0.04998	0.06596	0.09078	0.12988	0.17782	0.2516	0.35292	0.48926	0.62084	0.77146	0.9435	1.11044	1.29268	1.47628	1.65818	1.74182	1.80914	1.87612	1.94718	1.97302	1.9771	2.00124	2.01518	2.03524	2.06312	2.08046	2.09032	2.0978	2.10562	2.1046	2.10596	2.10324		Replicate 2		0.0153	0.01836	0.0204	0.02822	0.03774	0.05236	0.07208	0.10302	0.14552
Replicate 3		0.01972	0.01768	0.02142	0.0289	0.04046	0.05474	0.0799	0.11288	0.15912	0.22746	0.31756	0.44914	0.57698	0.72284	0.88536	1.04278	1.21346	1.39026	1.56264	1.66872	1.72754	1.78806	1.86694	1.89686	1.89652	1.90706	1.91726	1.92916	1.94718	1.96214	1.97676	1.989	1.9941	1.99818	1.99546	1.99614		Replicate 3		0.02142	0.02584	0.02652	0.03604	0.0442	0.0561	0.07616	0.1071	0.14824
Replicate 4		0.04012	0.02108	0.0289	0.04046	0.04998	0.06732	0.08806	0.12342	0.16796	0.23834	0.32538	0.45356	0.57596	0.71944	0.87278	1.01932	1.17436	1.3396	1.4994	1.59732	1.65376	1.71292	1.7799	1.80642	1.80064	1.80336	1.80914	1.81186	1.81424	1.81764	1.81798	1.81832	1.81424	1.81492	1.78636	1.76936		Replicate 4		0.01836	0.01904	0.02074	0.02924	0.03672	0.04896	0.07004	0.10064	0.14212
Replicate 1	2011 mVenus-rgsS amiC amiD pABC-amiCH206A	0.05304	0.01904	0.02244	0.03162	0.0476	0.0595	0.08262	0.11968	0.16014	0.22202	0.30804	0.41684	0.5321	0.65314	0.79424	0.93908	1.08596	1.23896	1.4025	1.52898	1.58984	1.66192	1.72652	1.7884	1.84756	1.87442	1.88326	1.8768	1.87544	1.8768	1.84314	1.80302	1.74352	1.7	1.67076	1.64628		Replicate 1	2011 mVenus-rgsS amiC amiD pABC-amiCH206A	0.01666	0.01734	0.02006	0.02924	0.03774	0.05032	0.06596	0.08704	0.11458
Replicate 2		0.02652	0.01836	0.02652	0.0408	0.0459	0.06154	0.08534	0.12206	0.16966	0.22814	0.31076	0.42908	0.54604	0.67184	0.81464	0.95914	1.10568	1.25732	1.42698	1.56638	1.63642	1.7119	1.78636	1.85334	1.92474	1.95772	1.96248	1.95228	1.95738	1.9448	1.93154	1.89244	1.83464	1.77582	1.73842	1.70782		Replicate 2		0.01088	0.01224	0.01632	0.02142	0.02992	0.04284	0.06052	0.0833	0.10778
Replicate 3		0.01326	0.01428	0.0238	0.03196	0.04318	0.05848	0.08228	0.11662	0.16354	0.21964	0.30022	0.41514	0.52904	0.65076	0.78336	0.92684	1.06862	1.21992	1.38346	1.5249	1.59392	1.6762	1.75372	1.8258	1.89788	1.94276	1.9567	1.95092	1.9533	1.94888	1.93256	1.92066	1.88224	1.84484	1.7986	1.75984		Replicate 3		0.00544	0.00816	0.01122	0.01598	0.0255	0.03706	0.05236	0.07378	0.09724
Replicate 4		0.01802	0.0221	0.0221	0.0306	0.04522	0.06052	0.085	0.11866	0.16014	0.22406	0.30634	0.42126	0.53244	0.65518	0.7888	0.9401	1.08154	1.23386	1.39944	1.5334	1.59358	1.67416	1.7442	1.82342	1.89924	1.9431	1.96452	1.9669	1.96826	1.9635	1.95704	1.9431	1.91828	1.90434	1.89414	1.85572		Replicate 4		0.00748	0.00884	0.0119	0.01666	0.0255	0.03774	0.05542	0.0765	0.09962
Replicate 1	2011 mVenus-rgsS amiC amiD pABC-amiCH276A	0.0221	0.02142	0.03298	0.04148	0.05406	0.06596	0.0799	0.11254	0.15572	0.2142	0.29206	0.39882	0.51544	0.63274	0.7667	0.91222	1.0625	1.20632	1.37088	1.51878	1.61874	1.68912	1.75814	1.84212	1.91114	1.97812	1.99886	2.00056	2.01586	2.01212	2.01348	1.99988	1.9822	1.97404	1.95296	1.93324		Replicate 1	2011 mVenus-rgsS amiC amiD pABC-amiCH276A	0.00986	0.0136	0.01666	0.0221	0.0306	0.04318	0.06018	0.08194	0.10642
Replicate 2		0.06902	0.02754	0.0595	0.04114	0.06528	0.0901	0.1037	0.13192	0.1666	0.2261	0.30158	0.41888	0.5219	0.64056	0.79186	0.93194	1.07746	1.22944	1.38788	1.54394	1.62146	1.68062	1.75746	1.83736	1.91182	1.98866	2.00974	2.01212	2.02776	2.03082	2.03048	2.01586	2.00226	1.99784	1.97642	1.9584		Replicate 2		0.01326	0.01326	0.01564	0.02312	0.0306	0.04182	0.05712	0.08092	0.10574
Replicate 3		0.00952	0.00272	-0.00238	0.01938	0.02482	0.03638	0.06154	0.10404	0.13362	0.19108	0.2737	0.38454	0.53584	0.66844	0.82144	0.99314	1.17776	1.37462	1.547	1.67688	1.76426	1.83906	1.92236	2.0009	2.07128	2.12126	2.13146	2.13554	2.1318	2.12874	2.11548	2.10188	2.08828	2.07468	2.06176	2.05088		Replicate 3		0.01292	0.01632	0.04284	0.02788	0.03468	0.04624	0.06324	0.08228	0.10132
Replicate 4		0.00408	-0.00238	-0.00102	0.02754	0.03604	0.0476	0.07412	0.1173	0.1462	0.20298	0.29376	0.38998	0.54162	0.67762	0.82756	1.00232	1.18422	1.3838	1.55346	1.67892	1.76902	1.8428	1.92644	2.00736	2.09474	2.12772	2.13962	2.13622	2.14472	2.14574	2.13894	2.13044	2.12058	2.1216	2.10188	2.09168		Replicate 4		0.01666	0.02006	0.02482	0.03162	0.0408	0.05406	0.07072	0.08874	0.11016
Replicate 1	2011 mVenus-rgsS amcA pABC-amcA	0.01564	0.00374	0.00612	0.02346	0.03264	0.0442	0.08364	0.1309	0.18258	0.27166	0.40936	0.56542	0.7718	0.97682	1.20598	1.42086	1.57624	1.72924	1.8683	1.98662	2.10936	2.20252	2.22258	2.2474	2.2678	2.28718	2.2933	2.29296	2.29364	2.29296	2.29194	2.28684	2.27222	2.25726	2.23992	2.2236		Replicate 1	2011 mVenus-rgsS amcA pABC-amcA	0.01734	0.02108	0.0272	0.03842	0.0476	0.0646	0.0901	0.1275	0.17442
Replicate 2		0.00646	0.01394	0	0.0255	0.0306	0.0442	0.0816	0.1394	0.1904	0.28798	0.42398	0.58378	0.79152	1.00096	1.22264	1.43514	1.5844	1.73026	1.86218	1.97982	2.08964	2.19436	2.21204	2.23686	2.2542	2.26746	2.26678	2.25624	2.25488	2.24094	2.23108	2.21952	2.2015	2.18246	2.16308	2.14982		Replicate 2		0.0136	0.01632	0.02074	0.02856	0.04012	0.05678	0.08228	0.11798	0.17
Replicate 3		-0.0034	-0.00544	-0.01292	0.00986	0.01904	0.03332	0.0714	0.13362	0.1836	0.27812	0.41582	0.57188	0.78506	0.98804	1.20496	1.40454	1.547	1.68368	1.81798	1.93154	2.05258	2.15526	2.16988	2.19062	2.20898	2.21748	2.21034	2.19334	2.18042	2.16308	2.14676	2.12976	2.1131	2.09474	2.08114	2.07298		Replicate 3		0.01258	0.01496	0.01972	0.0272	0.0391	0.05542	0.08058	0.11696	0.16966
Replicate 4		0.0051	0.00884	0.017	0.0272	0.03978	0.05984	0.09384	0.14416	0.20672	0.30702	0.43928	0.59364	0.77112	0.97274	1.18728	1.3872	1.5232	1.6643	1.79792	1.9193	2.03082	2.1369	2.16172	2.1811	2.19776	2.21238	2.20796	2.19538	2.18042	2.16648	2.14982	2.1318	2.11038	2.08862	2.07434	2.06822		Replicate 4		0.01496	0.01802	0.0238	0.03094	0.04182	0.05916	0.08296	0.119	0.17
[truncated: 65 more columns]

## Sheet: Table S1
Source data to Supplementary Table 1. Localization pattern of mVenus-RgsS and mCherry-SPORRgsS in Rm2011 mVenus-rgsS pSRKGm-mCherry-SPOR cells from exponential TY cultures.
Manual microscopy image analysis
SD, standard deviation of the mean
N=3 biological replicates
	2011 mVenus-rgsS pSRKGm-SP-mCherry-SPOR
	Replicate 1	Replicate 2	Replicate 3	Mean	SD
Polar mVenus-RgsS and mCherry SPOR, %	55.1111	45.6212	49.3298	50.0207	4.78254
Polar mVenus-RgsS, %	34	39.7149	32.1716	35.2955	3.93497
Septal mVenus-RgsS and mCherry-SPOR, %	8.22222	9.77597	12.3324	10.1102	2.07539
Polar and septal mVenus-RgsS septal mCherry-SPOR, %	2.66667	4.88798	6.16622	4.57362	1.77083
				Total
N (cells)	450	491	373	1314

## Sheet: Table S2
Source data to Supplementary Table 2. Cell shape features of the Rm2011 mVenus-rgsS strain and its derivatives in exponential TY cultures											Raw cell shape data
Microscopy image analysis with ImageJ plugin MicrobeJ version 5.13I											Rm2011 mVenus-rgsS																Rm2011 mVenus-rgsS amiD																Rm2011 mVenus-rgsS amiC
N=3 biological replicates											Replicate 1					Replicate 2					Replicate 3						Replicate 1					Replicate 2					Replicate 3						Replicate 1					Replicate 2
Average values from three independent biological replicates (500 cells each) were used to determine the mean values.											NAME	LOCATION	Curvature	Length	Width	NAME	LOCATION	Curvature	Length	Width	NAME	LOCATION	Curvature	Length	Width		NAME	LOCATION	Curvature	Length	Width	NAME	LOCATION	Curvature	Length	Width	NAME	LOCATION	Curvature	Length	Width		NAME	LOCATION	Curvature	Length	Width	NAME	LOCATION
SD, standard deviation of the mean.											b2	(x=2.84 y=25.35)	0.202987	2.49734	0.697606	b1	(x=5.97 y=21.30)	0.46179	2.69006	0.715504	b6	(x=3.38 y=46.02)	0.0688383	2.89502	0.662733		b3	(x=2.67 y=73.64)	0.414142	1.64408	0.804196	b2	(x=1.79 y=72.38)	0.299448	3.19917	0.732184	b106	(x=2.59 y=20.02)	0.385537	2.41801	0.890189		b2	(x=1.49 y=60.01)	0.755878	1.95328	0.804194	b3	(x=2.32 y=59.92)
The significance of the differences between the strains was determined in a two-tailed t-test with unequal variance.											b3	(x=5.68 y=13.63)	0.00257557	2.47037	0.885766	b2	(x=7.48 y=13.89)	0.14057	4.8278	0.65771	b7	(x=3.39 y=26.55)	0.18715	2.83034	0.631318		b5	(x=4.49 y=26.14)	0.0233709	1.95629	0.744875	b3	(x=2.50 y=31.99)	0.128692	2.23864	0.762506	b181	(x=5.13 y=41.34)	0.284612	2.84383	0.822457		b4	(x=5.34 y=23.95)	0.994357	1.57902	0.738118	b5	(x=2.68 y=25.87)
P≥0.05, non-significant (ns); P<0.05, *; P<0.01, **; P<0.001, ***.											b4	(x=7.39 y=37.95)	0.295437	3.65693	0.687311	b3	(x=9.33 y=38.82)	0.00359452	3.32092	0.671251	b14	(x=4.89 y=54.93)	0.047557	3.65278	0.708288		b6	(x=5.32 y=62.81)	0.258488	4.00012	0.693221	b4	(x=2.85 y=1.36)	0.000989815	2.05254	0.765471	b199	(x=6.04 y=10.78)	0.0900694	2.35424	0.894516		b5	(x=6.30 y=27.71)	0.460822	4.30981	0.715726	b6	(x=4.63 y=2.25)
P-values indicating significant differences are shown in bold											b5	(x=7.80 y=61.65)	0.164493	4.06186	0.713161	b4	(x=10.12 y=75.68)	0.197231	4.18111	0.659718	b16	(x=6.03 y=25.87)	0.0642087	3.54878	0.672717		b7	(x=4.80 y=20.31)	0.274863	3.86399	0.701578	b5	(x=3.30 y=14.53)	0.162681	2.70245	0.766242	b209	(x=7.60 y=68.91)	0.113703	4.27729	0.769591		b6	(x=7.19 y=34.15)	0.546727	2.97343	0.72339	b7	(x=4.49 y=18.45)
											b6	(x=8.56 y=49.40)	0.0990019	3.48104	0.69672	b5	(x=9.35 y=25.07)	0.16654	2.09755	0.688959	b18	(x=12.35 y=19.72)	0.169321	4.03195	0.673448		b8	(x=6.77 y=66.61)	0.108919	3.89957	0.746545	b6	(x=4.84 y=18.41)	0.172323	3.24583	0.746751	b218	(x=8.90 y=72.14)	0.00310907	2.07232	0.841701		b7	(x=7.70 y=43.79)	0.156738	2.78932	0.712126	b8	(x=5.07 y=30.11)
Cell shape features											b9	(x=11.52 y=15.95)	0.068498	1.94737	0.73667	b6	(x=10.61 y=16.44)	0.27198	2.98006	0.677228	b20	(x=14.24 y=59.31)	0.216387	2.63025	0.722758		b9	(x=7.45 y=52.32)	0.0877524	3.92695	0.656761	b7	(x=4.71 y=74.52)	0.00137963	2.73556	0.739705	b237	(x=17.30 y=50.74)	0.199424	4.15527	0.688622		b9	(x=8.67 y=26.13)	0.39611	3.63365	0.669325	b9	(x=5.63 y=69.57)
Strain	Replicate	Average length, µm	SD Length	Average width, µm	SD width	Average curvature	SD curvature	N			b10	(x=12.81 y=42.07)	0.102977	3.81144	0.701711	b7	(x=11.68 y=48.92)	0.19405	2.21899	0.730142	b26	(x=16.83 y=23.50)	0.0818675	2.34127	0.718158		b10	(x=7.40 y=21.88)	0.162619	3.11974	0.739846	b8	(x=6.00 y=11.50)	0.489368	3.318	0.731841	b240	(x=20.24 y=11.23)	0.159875	2.37757	0.766624		b10	(x=12.04 y=18.75)	0.452595	1.72616	0.705522	b10	(x=7.70 y=63.66)
Rm2011 mVenus-rgsS	1	2.75273	0.717816	0.702408	0.0528807	0.186096	0.123068	500			b12	(x=15.13 y=60.23)	0.177559	2.38353	0.707229	b8	(x=11.84 y=54.31)	0.14973	2.37011	0.696631	b27	(x=18.64 y=48.09)	0.0363727	2.64761	0.683416		b11	(x=7.23 y=34.35)	0.366595	3.1111	0.741582	b9	(x=6.04 y=46.49)	0.23503	3.28496	0.70701	b241	(x=20.57 y=38.50)	0.316769	2.13809	0.760853		b11	(x=12.77 y=41.20)	0.544887	1.87169	0.814583	b11	(x=8.80 y=31.63)
	2	2.76198	0.668869	0.697189	0.0422287	0.174154	0.119946	500			b13	(x=19.81 y=44.26)	0.0665354	3.87233	0.703764	b9	(x=12.74 y=30.66)	0.147037	3.56432	0.657943	b28	(x=21.04 y=43.24)	0.0241724	1.70184	0.673862		b13	(x=10.98 y=25.39)	0.211828	2.40205	0.788266	b11	(x=7.94 y=32.36)	0.0410614	3.04612	0.726963	b242	(x=21.87 y=13.05)	0.13103	2.00668	0.753929		b12	(x=13.77 y=22.13)	0.294832	1.93385	0.866074	b12	(x=10.33 y=23.37)
	3	2.87369	0.695787	0.691429	0.0534577	0.182035	0.130257	500			b15	(x=25.09 y=21.55)	0.357134	2.91399	0.750445	b10	(x=17.84 y=37.34)	0.196705	2.1601	0.748346	b30	(x=21.98 y=52.74)	0.371271	3.27022	0.682783		b14	(x=11.35 y=52.69)	0.0379292	2.24654	0.75562	b12	(x=8.45 y=44.50)	0.110079	3.39358	0.672617	b243	(x=24.01 y=49.27)	0.317676	2.87877	0.758513		b15	(x=15.18 y=17.17)	0.383168	2.63868	0.743528	b13	(x=11.20 y=53.15)
	Mean	2.79614		0.697008		0.180762					b16	(x=25.26 y=25.20)	0.256796	2.50852	0.776905	b11	(x=19.06 y=22.30)	0.125154	2.13488	0.728521	b31	(x=22.15 y=28.02)	0.0419391	3.14119	0.680186		b15	(x=12.15 y=43.60)	0.233167	3.93143	0.721472	b14	(x=13.06 y=74.67)	0.220409	1.95659	0.768274	b246	(x=24.66 y=44.20)	0.0657178	2.36735	0.758646		b16	(x=16.56 y=52.86)	0.538613	2.51033	0.752402	b14	(x=11.66 y=56.89)
	SD	0.067324		0.00549173		0.00607155					b17	(x=27.75 y=44.21)	0.36706	3.29498	0.745928	b12	(x=21.21 y=52.54)	0.411566	2.69984	0.681589	b32	(x=21.72 y=36.05)	0.0431997	2.7198	0.706354		b16	(x=14.46 y=65.90)	0.103584	3.71391	0.740567	b15	(x=12.66 y=32.15)	0.143801	2.34114	0.759292	b251	(x=28.72 y=49.16)	0.400558	3.00314	0.713432		b17	(x=16.85 y=29.63)	0.570292	3.47038	0.695167	b15	(x=12.31 y=18.39)
Rm2011 mVenus-rgsS amiC	1	2.6289	0.711006	0.751516	0.0678478	0.449846	0.2987	500			b18	(x=30.64 y=27.83)	0.259271	4.29335	0.679872	b13	(x=21.10 y=30.24)	0.020341	1.90117	0.738833	b33	(x=24.19 y=48.34)	0.331096	2.03112	0.743261		b17	(x=13.82 y=19.97)	0.257681	2.91829	0.730445	b16	(x=12.59 y=18.67)	0.00723061	1.84076	0.759879	b252	(x=30.18 y=41.29)	0.199022	3.61198	0.622274		b18	(x=18.14 y=34.31)	0.69784	2.89186	0.761484	b16	(x=13.15 y=1.62)
	2	2.65121	0.712462	0.756358	0.0667417	0.470136	0.28464	500			b21	(x=34.28 y=42.48)	0.42627	3.44981	0.69313	b14	(x=22.64 y=65.71)	0.010698	2.0156	0.781812	b36	(x=25.09 y=61.67)	0.161694	2.01571	0.696099		b18	(x=13.61 y=23.75)	0.0123481	1.73303	0.780187	b17	(x=14.02 y=2.37)	0.268754	2.72318	0.770971	b253	(x=30.92 y=26.74)	0.22826	2.85124	0.687754		b19	(x=18.45 y=23.69)	0.290629	2.66195	0.712368	b17	(x=14.03 y=24.74)
	3	2.66349	0.699412	0.759236	0.0695845	0.389512	0.261787	500			b22	(x=34.39 y=62.87)	0.343044	3.20488	0.760437	b15	(x=26.26 y=24.33)	0.135366	2.35228	0.715703	b37	(x=25.99 y=3.93)	0.0255987	2.73302	0.688163		b19	(x=14.47 y=78.10)	0.093026	2.8644	0.819894	b21	(x=14.51 y=14.32)	0.0906245	2.22874	0.843847	b254	(x=34.66 y=5.45)	0.0765341	4.0647	0.676985		b20	(x=19.29 y=32.61)	0.0621486	1.9876	0.80228	b18	(x=16.19 y=6.17)
	Mean	2.64787		0.755703		0.436498					b23	(x=36.23 y=44.86)	0.249581	3.86901	0.677328	b16	(x=27.44 y=30.08)	0.138591	4.1499	0.647007	b39	(x=26.14 y=52.47)	0.318483	2.74559	0.710321		b20	(x=16.33 y=14.35)	0.142306	1.87312	0.784901	b22	(x=15.10 y=56.33)	0.155972	2.66728	0.770749	b258	(x=39.98 y=3.04)	0.350474	3.82425	0.655811		b21	(x=20.07 y=56.52)	0.423127	2.34575	0.760027	b21	(x=16.57 y=15.65)
	SD	0.0175338		0.00390116		0.0419369					b24	(x=38.24 y=33.16)	0.10392	5.35466	0.662284	b17	(x=29.47 y=5.56)	0.0762266	2.31797	0.695922	b42	(x=29.37 y=35.49)	0.0875556	3.8149	0.63143		b21	(x=16.52 y=8.15)	0.169876	2.24015	0.787872	b23	(x=14.96 y=59.26)	0.254083	1.74926	0.800313	b260	(x=40.20 y=30.65)	0.136376	2.33776	0.711236		b22	(x=20.69 y=39.26)	1.67655	2.61497	0.853428	b22	(x=19.97 y=69.09)
Rm2011 mVenus-rgsS amcA	1	2.59683	0.686356	0.756783	0.0670355	0.440664	0.282512	500			b26	(x=38.22 y=50.96)	0.35093	1.97365	0.718543	b18	(x=35.98 y=63.66)	0.122666	2.52761	0.690956	b44	(x=30.09 y=29.43)	0.115092	1.97768	0.781924		b22	(x=17.97 y=32.78)	0.219673	2.5234	0.75141	b25	(x=18.00 y=78.06)	0.0939475	2.035	0.80581	b261	(x=42.70 y=66.08)	0.162174	3.37066	0.668184		b23	(x=20.77 y=45.71)	0.0346319	2.57366	0.699927	b23	(x=20.51 y=37.08)
	2	2.67393	0.686736	0.744853	0.0611679	0.467597	0.282312	500			b27	(x=39.26 y=19.77)	0.0955176	2.4269	0.765674	b19	(x=42.73 y=20.90)	0.150516	3.68403	0.680614	b46	(x=30.00 y=13.02)	0.155177	2.60702	0.677853		b23	(x=18.23 y=56.74)	0.282234	2.94064	0.782617	b26	(x=19.58 y=49.30)	0.125789	2.0773	0.749023	b262	(x=43.09 y=44.60)	0.227867	2.12402	0.669789		b24	(x=20.87 y=53.21)	0.747703	3.35123	0.721466	b24	(x=21.42 y=15.41)
	3	2.70568	0.659979	0.765098	0.0674566	0.419164	0.255044	500			b29	(x=42.68 y=48.57)	0.0821013	3.78454	0.6711	b20	(x=43.99 y=25.59)	0.0686504	2.36658	0.721279	b47	(x=31.24 y=39.58)	0.447469	3.65858	0.706359		b24	(x=19.77 y=68.91)	0.188018	3.68624	0.674744	b27	(x=19.90 y=12.94)	0.187098	1.84654	0.812327	b263	(x=45.49 y=24.33)	0.033078	4.01761	0.597909		b25	(x=22.17 y=22.98)	1.33626	2.05306	0.73993	b25	(x=22.78 y=67.39)
	Mean	2.65881		0.755578		0.442475					b32	(x=44.45 y=20.86)	0.29326	1.89538	0.695746	b21	(x=45.28 y=60.10)	0.322824	2.08393	0.683681	b48	(x=31.85 y=10.45)	0.00760836	3.22878	0.666573		b25	(x=19.93 y=73.64)	0.168726	3.8228	0.721151	b28	(x=20.54 y=2.48)	0.145296	1.50603	0.78375	b265	(x=49.63 y=22.64)	0.223288	5.48294	0.701272		b26	(x=22.61 y=13.03)	0.28251	2.33868	0.664763	b26	(x=23.81 y=46.98)
	SD	0.0559749		0.010176		0.0242672					b33	(x=45.64 y=59.29)	0.379542	2.54843	0.725941	b22	(x=53.17 y=2.07)	0.184609	2.5878	0.698689	b49	(x=31.39 y=72.06)	0.129469	2.74136	0.731577		b26	(x=20.76 y=15.30)	0.309911	3.46971	0.725204	b29	(x=21.23 y=70.67)	0.32323	3.61541	0.707787	b266	(x=50.99 y=1.09)	0.0610138	1.89426	0.720506		b28	(x=24.64 y=44.51)	0.248872	2.1684	0.930203	b27	(x=24.06 y=32.17)
Rm2011 mVenus-rgsS1-863	1	2.509	0.617112	0.793556	0.062986	0.575179	0.32225	500			b34	(x=47.33 y=43.26)	0.166638	3.68483	0.691655	b23	(x=53.33 y=45.55)	0.115333	2.52452	0.670985	b52	(x=33.06 y=55.97)	0.28585	3.1987	0.690736		b28	(x=21.66 y=70.89)	0.0176452	3.92228	0.719931	b30	(x=24.10 y=14.21)	0.00289813	2.19032	0.76656	b267	(x=52.89 y=31.49)	0.207178	2.7797	0.641494		b29	(x=25.83 y=21.62)	0.0117283	3.68313	0.734174	b31	(x=25.22 y=36.72)
	2	2.45103	0.575313	0.775724	0.0629696	0.57394	0.342495	500			b36	(x=51.87 y=28.22)	0.138377	2.01689	0.726685	b24	(x=60.80 y=55.32)	0.10998	3.48323	0.654175	b55	(x=34.11 y=61.65)	0.0104734	2.38343	0.705395		b29	(x=24.71 y=7.70)	0.415869	2.76197	0.687125	b31	(x=25.14 y=33.03)	0.20879	2.58807	0.752076	b268	(x=53.73 y=52.00)	0.378506	1.78506	0.619423		b31	(x=26.50 y=58.79)	0.0762197	2.38617	0.712001	b33	(x=27.94 y=48.32)
	3	2.62393	0.657694	0.803791	0.0620131	0.546015	0.320431	500			b37	(x=54.28 y=48.09)	0.179087	4.39649	0.704084	b25	(x=62.52 y=74.68)	0.291117	2.49205	0.685907	b57	(x=35.26 y=24.24)	0.0424899	3.60528	0.705829		b30	(x=24.39 y=21.46)	0.203676	3.12991	0.710467	b32	(x=25.64 y=11.43)	0.0646069	1.803	0.722722	b269	(x=56.13 y=78.80)	0.0889688	2.28767	0.717796		b32	(x=26.20 y=36.43)	0.576495	2.23572	0.923382	b34	(x=29.52 y=43.67)
	Mean	2.52799		0.791023		0.565045					b38	(x=58.08 y=13.04)	0.093991	3.59622	0.711701	b26	(x=64.15 y=39.13)	0.0927109	3.76533	0.644077	b61	(x=37.29 y=44.48)	0.16278	3.54944	0.691114		b31	(x=25.96 y=27.30)	0.0644885	2.7685	0.737097	b33	(x=26.87 y=66.92)	0.401268	3.35098	0.764934	b270	(x=57.49 y=48.95)	0.239346	2.16324	0.618153		b33	(x=28.04 y=53.45)	0.477002	1.84657	0.783064	b35	(x=30.96 y=52.06)
	SD	0.0879994		0.0142036		0.0164917					b40	(x=60.88 y=53.25)	0.00782195	1.82885	0.708126	b27	(x=65.58 y=44.53)	0.172693	2.76671	0.676868	b63	(x=37.44 y=33.89)	0.0355305	3.42446	0.668101		b32	(x=27.62 y=12.19)	0.0565059	2.2644	0.806508	b34	(x=27.58 y=53.55)	0.123788	1.97968	0.739647	b271	(x=57.84 y=22.06)	0.386192	2.90721	0.697664		b34	(x=29.17 y=50.15)	0.238266	2.44635	0.724994	b36	(x=35.59 y=52.26)
Rm2011 mVenus-rgsS1-863-mCherry	1	2.56473	0.648608	0.734962	0.0514946	0.468839	0.274273	500			b42	(x=62.66 y=34.65)	0.165214	3.67258	0.688111	b28	(x=65.23 y=72.42)	0.0246688	1.57973	0.740612	b64	(x=37.83 y=37.81)	0.205862	3.49123	0.669778		b33	(x=28.02 y=14.75)	0.248398	1.68273	0.775795	b35	(x=28.11 y=74.85)	0.313138	3.39606	0.749009	b272	(x=60.83 y=54.58)	0.413752	3.37037	0.600194		b35	(x=29.42 y=27.31)	0.692486	2.79582	0.661436	b37	(x=36.58 y=29.09)
	2	2.59197	0.635342	0.744227	0.0565015	0.47155	0.285649	500			b44	(x=67.96 y=63.32)	0.53047	2.29649	0.726443	b29	(x=65.92 y=17.88)	0.186399	2.34451	0.69248	b65	(x=37.83 y=51.62)	0.0874582	2.49665	0.779601		b34	(x=27.91 y=21.13)	0.173789	2.59151	0.697943	b36	(x=28.75 y=6.81)	0.205504	2.01649	0.812809	b279	(x=12.87 y=11.40)	0.0770874	3.31239	0.732969		b37	(x=30.39 y=45.72)	0.474876	2.70452	0.807305	b38	(x=37.30 y=39.58)
	3	2.76993	0.726277	0.732718	0.0612912	0.510253	0.284051	500			b46	(x=70.33 y=34.30)	0.364366	1.76723	0.746774	b30	(x=70.37 y=0.97)	0.198708	1.91473	0.695562	b66	(x=43.37 y=72.57)	0.29544	5.33081	0.713973		b35	(x=28.87 y=45.07)	0.401054	2.22723	0.777246	b37	(x=29.18 y=13.19)	0.237605	2.778	0.750836	b280	(x=13.41 y=9.77)	0.269555	3.72443	0.691222		b39	(x=30.49 y=25.11)	0.433178	1.84556	0.799505	b39	(x=37.34 y=17.21)
	Mean	2.64221		0.737303		0.483548					b47	(x=71.65 y=64.65)	0.0676759	1.84598	0.729007	b31	(x=76.85 y=32.70)	0.0953459	2.37069	0.717635	b68	(x=42.52 y=57.51)	0.0142407	1.85508	0.715988		b36	(x=29.49 y=39.36)	0.126062	3.18983	0.741943	b38	(x=30.44 y=57.63)	0.0767395	2.03753	0.730042	b288	(x=71.15 y=43.29)	0.308645	2.46149	0.520149		b40	(x=31.42 y=30.84)	0.512995	2.33855	0.705447	b40	(x=38.62 y=61.19)
	SD	0.111444		0.00610062		0.0231677					b48	(x=72.43 y=54.01)	0.462824	2.36284	0.7219	b32	(x=78.34 y=79.01)	0.294724	2.53062	0.637147	b70	(x=42.90 y=45.52)	0.234853	3.27622	0.687325		b37	(x=30.55 y=33.52)	0.506072	2.86653	0.697966	b39	(x=31.13 y=23.70)	0.00723079	2.7764	0.737287	b289	(x=71.00 y=44.08)	0.183307	2.06	0.675467		b42	(x=32.61 y=19.77)	0.660164	3.33829	0.689755	b41	(x=40.46 y=23.37)
Rm2011 mVenus-rgsS amiD	1	2.65436	0.706589	0.724891	0.0457166	0.176471	0.12359	500			b49	(x=73.07 y=26.89)	0.190093	2.56008	0.706567	b33	(x=78.44 y=46.72)	0.320029	2.82782	0.688702	b71	(x=44.27 y=24.81)	0.332574	2.84672	0.666293		b38	(x=30.51 y=22.25)	0.0672621	1.90788	0.784448	b40	(x=32.64 y=46.74)	0.00106066	1.8407	0.719589	b303	(x=1.86 y=75.99)	0.178094	2.19253	0.931689		b45	(x=33.97 y=39.72)	0.185959	2.39818	0.719615	b42	(x=43.13 y=63.22)
	2	2.64408	0.643971	0.730654	0.0452052	0.166459	0.118998	500			b51	(x=76.18 y=29.25)	0.0498412	2.03724	0.721815	b34	(x=78.46 y=35.67)	0.41382	3.9023	0.64144	b73	(x=45.34 y=42.91)	0.326373	4.54468	0.631513		b40	(x=34.22 y=29.83)	0.119231	2.41858	0.753198	b41	(x=33.42 y=30.85)	0.172121	2.69479	0.695941	b309	(x=3.30 y=19.25)	0.176746	3.75164	0.808174		b46	(x=35.31 y=44.46)	0.146649	3.49708	0.685649	b43	(x=43.64 y=20.55)
	3	2.7801	0.69988	0.696264	0.0704584	0.237867	0.177135	500			b52	(x=76.52 y=15.71)	0.150735	1.83324	0.752563	b36	(x=3.41 y=72.98)	0.103053	3.39359	0.64516	b77	(x=46.65 y=61.55)	0.588481	3.81003	0.652268		b41	(x=35.06 y=75.75)	0.204625	2.0612	0.789624	b42	(x=32.88 y=28.68)	0.269736	3.36551	0.66945	b313	(x=5.58 y=47.02)	0.0913028	2.95532	0.748174		b47	(x=36.13 y=51.83)	0.264339	3.70347	0.863412	b44	(x=43.20 y=73.27)
	Mean	2.69285		0.71727		0.193599					b58	(x=10.67 y=65.85)	0.0940553	3.67572	0.763956	b37	(x=5.79 y=72.94)	0.330576	2.8065	0.654633	b81	(x=48.34 y=39.31)	0.181986	3.84814	0.65777		b42	(x=36.49 y=50.48)	0.0676567	2.67036	0.776291	b43	(x=33.94 y=43.49)	0.16146	4.02599	0.733751	b325	(x=10.50 y=33.30)	0.114673	2.56453	0.750657		b48	(x=37.83 y=33.28)	0.0782499	2.36088	0.896677	b45	(x=43.44 y=57.59)
	SD	0.0757391		0.0184183		0.0386625					b60	(x=13.23 y=50.10)	0.268405	2.66765	0.698358	b42	(x=1.24 y=74.77)	0.247716	3.26989	0.666232	b84	(x=49.36 y=4.29)	0.0115004	2.53617	0.67251		b43	(x=38.16 y=67.01)	0.151474	3.44044	0.79148	b44	(x=34.49 y=27.91)	0.220267	2.32232	0.651835	b327	(x=12.49 y=12.97)	0.191088	1.96859	0.797519		b50	(x=40.72 y=40.06)	0.125027	2.28869	0.73652	b46	(x=43.51 y=24.56)
											b65	(x=17.20 y=25.30)	0.158384	2.37269	0.704077	b43	(x=4.21 y=47.81)	0.243797	3.27211	0.728581	b88	(x=50.12 y=66.41)	0.0644671	2.56942	0.765213		b44	(x=39.07 y=3.99)	0.0266514	2.47256	0.72467	b46	(x=35.69 y=5.49)	0.188378	1.84734	0.768256	b329	(x=13.12 y=22.72)	0.12684	2.69311	0.714633		b51	(x=41.00 y=21.63)	1.23133	2.21712	0.898689	b47	(x=44.77 y=13.10)
											b69	(x=23.31 y=28.23)	0.070167	1.65403	0.691424	b44	(x=3.87 y=11.65)	0.195188	1.92614	0.749748	b90	(x=52.73 y=72.09)	0.277388	2.2293	0.727252		b45	(x=38.56 y=24.53)	0.00703801	1.6609	0.738848	b47	(x=35.44 y=14.33)	0.0150173	2.2311	0.747428	b330	(x=13.19 y=7.95)	0.18275	3.54027	0.734218		b52	(x=42.11 y=25.66)	0.714655	2.05468	0.833822	b48	(x=46.44 y=43.68)
Significance of differences: P-values											b72	(x=23.62 y=16.31)	0.0018298	3.46396	0.678759	b45	(x=5.58 y=36.12)	0.222218	2.13898	0.670831	b98	(x=56.39 y=39.83)	0.103396	2.68973	0.704099		b46	(x=39.03 y=29.28)	0.188185	1.92494	0.753297	b48	(x=36.10 y=77.14)	0.038656	2.43217	0.845638	b331	(x=14.02 y=55.05)	0.128546	2.54567	0.706692		b53	(x=42.83 y=46.07)	0.575962	3.04913	0.698853	b49	(x=45.64 y=30.60)
Length	Rm2011 mVenus-rgsS	Rm2011 mVenus-rgsS amiD	Rm2011 mVenus-rgsS amiC	Rm2011 mVenus-rgsS amcA	Rm2011 mVenus-rgsS1-863	Rm2011 mVenus-rgsS1-863-mCherry					b73	(x=24.29 y=16.01)	0.0968527	2.58444	0.593985	b46	(x=7.58 y=73.02)	0.0915901	4.06279	0.689147	b99	(x=56.61 y=77.30)	0.0704612	2.42294	0.779654		b47	(x=40.44 y=47.58)	0.0823667	2.106	0.801839	b49	(x=37.20 y=48.71)	0.22438	3.19051	0.685509	b334	(x=15.50 y=76.10)	0.210321	1.77283	0.726457		b55	(x=44.92 y=19.17)	0.284194	3.38024	0.690794	b50	(x=46.44 y=55.57)
Rm2011 mVenus-rgsS		0.153234	0.0543806	0.0550901	0.0158265	0.021633					b76	(x=40.12 y=38.37)	0.183278	2.38699	0.74662	b47	(x=8.55 y=65.28)	0.14451	2.19496	0.733901	b100	(x=56.94 y=17.72)	0.214786	2.41135	0.725263		b48	(x=41.06 y=62.81)	0.27631	3.96786	0.750499	b50	(x=37.01 y=51.59)	0.29987	3.09364	0.743289	b335	(x=16.61 y=49.17)	0.122902	2.36221	0.765503		b58	(x=47.36 y=42.20)	0.112428	1.62207	0.817839	b51	(x=47.62 y=16.68)
Rm2011 mVenus-rgsS amiD			0.41298	0.568044	0.0711344	0.11045					b77	(x=40.77 y=37.99)	0.0805576	2.18387	0.62767	b48	(x=9.04 y=57.99)	0.157873	2.87627	0.689035	b101	(x=57.23 y=35.98)	0.108166	2.89203	0.713193		b50	(x=43.16 y=37.87)	0.276579	2.16631	0.799487	b53	(x=38.53 y=60.10)	0.0334193	2.32594	0.738876	b336	(x=19.53 y=77.31)	0.271628	3.35414	0.694671		b59	(x=47.34 y=56.99)	0.113359	3.57442	0.740553	b52	(x=48.64 y=59.86)
Rm2011 mVenus-rgsS amiC				0.77268	0.137409	0.0507352					b81	(x=47.19 y=24.69)	0.0978934	2.55903	0.649174	b49	(x=9.23 y=40.24)	0.0600854	2.11304	0.701311	b103	(x=58.83 y=72.54)	0.306254	2.83985	0.703875		b51	(x=44.83 y=7.75)	0.0454884	2.14966	0.75118	b54	(x=40.98 y=68.51)	0.114348	2.83232	0.749241	b337	(x=20.83 y=28.16)	0.00521387	1.91029	0.717885		b61	(x=49.75 y=27.45)	0.334141	2.31876	0.719785	b53	(x=49.25 y=9.10)
Rm2011 mVenus-rgsS amcA					0.10776	0.118677					b82	(x=47.98 y=24.14)	0.0644564	1.82922	0.653628	b50	(x=12.28 y=71.62)	0.00220709	2.84169	0.734375	b105	(x=61.59 y=40.28)	0.243311	2.77376	0.701141		b52	(x=45.43 y=58.94)	0.0439415	2.83681	0.72746	b55	(x=40.78 y=51.51)	0.199554	2.36529	0.773311	b338	(x=21.29 y=23.30)	0.192107	2.60043	0.676082		b62	(x=49.81 y=47.26)	0.61414	2.66892	0.724914	b54	(x=50.25 y=2.89)
Rm2011 mVenus-rgsS1-863						0.428727					b85	(x=49.22 y=55.32)	0.331006	2.73664	0.67742	b51	(x=14.25 y=2.87)	0.235852	4.00502	0.659222	b106	(x=61.97 y=10.09)	0.22576	2.44129	0.718121		b53	(x=46.54 y=1.87)	0.00203189	2.00086	0.738838	b56	(x=40.16 y=27.86)	0.149407	1.97634	0.756515	b339	(x=23.34 y=31.47)	0.306645	4.12537	0.609523		b63	(x=50.36 y=10.67)	0.444692	2.04348	0.79394	b55	(x=51.02 y=39.36)
											b86	(x=49.80 y=56.11)	0.274977	2.86459	0.662638	b52	(x=14.88 y=21.88)	0.150638	3.64447	0.645737	b108	(x=65.70 y=60.83)	0.208963	2.77638	0.726638		b54	(x=46.66 y=29.40)	0.345913	3.00055	0.750482	b57	(x=40.77 y=11.55)	0.0607297	3.19056	0.741322	b340	(x=32.51 y=31.54)	0.0220154	2.07107	0.624549		b64	(x=51.69 y=57.57)	0.686305	2.22861	0.776004	b56	(x=52.27 y=64.57)
Width	Rm2011 mVenus-rgsS	Rm2011 mVenus-rgsS amiD	Rm2011 mVenus-rgsS amiC	Rm2011 mVenus-rgsS amcA	Rm2011 mVenus-rgsS1-863	Rm2011 mVenus-rgsS1-863-mCherry					b87	(x=49.79 y=31.72)	0.212724	2.12373	0.654978	b53	(x=16.05 y=18.36)	0.147425	2.93168	0.695993	b110	(x=67.03 y=46.31)	0.234506	4.2188	0.664793		b55	(x=49.03 y=58.47)	0.498928	4.19202	0.761763	b58	(x=42.18 y=53.29)	0.123638	3.09546	0.718414	b341	(x=38.77 y=13.02)	0.0952048	1.9772	0.666166		b66	(x=55.28 y=54.83)	0.179183	3.10019	0.779784	b58	(x=53.52 y=31.96)
Rm2011 mVenus-rgsS		0.190065	0.000216402	0.00283607	0.00329403	0.0183436					b88	(x=50.58 y=31.96)	0.128226	2.85757	0.639792	b54	(x=16.31 y=46.09)	0.0210066	1.97061	0.794131	b112	(x=67.33 y=49.91)	0.287771	2.59936	0.715615		b56	(x=52.57 y=22.65)	0.35169	2.64354	0.805264	b59	(x=42.36 y=76.46)	0.0956053	2.7515	0.740979	b342	(x=39.44 y=58.55)	0.384948	3.70589	0.62721		b67	(x=54.98 y=59.59)	0.343772	1.86066	0.752284	b59	(x=53.98 y=45.65)
Rm2011 mVenus-rgsS amiD			0.0630353	0.0485325	0.00641326	0.162311					b89	(x=54.71 y=25.22)	0.129394	1.98099	0.640826	b55	(x=19.34 y=15.27)	0.0983427	3.00521	0.668942	b114	(x=69.11 y=71.73)	0.144372	2.9586	0.669751		b57	(x=52.93 y=57.43)	0.292756	3.63038	0.713102	b60	(x=42.93 y=14.76)	0.138728	2.08231	0.83109	b343	(x=47.87 y=14.80)	0.302935	3.23179	0.619317		b68	(x=56.00 y=49.01)	0.344757	2.00225	0.754328	b60	(x=54.43 y=23.47)
Rm2011 mVenus-rgsS amiC				0.985554	0.0417444	0.127527					b90	(x=55.37 y=25.11)	0.233649	3.68394	0.606283	b56	(x=20.72 y=26.52)	0.253666	3.95797	0.647189	b115	(x=69.69 y=26.09)	0.103198	1.96848	0.729738		b58	(x=53.58 y=65.90)	0.273695	3.21858	0.747852	b61	(x=43.33 y=62.48)	0.0352891	1.82288	0.818069	b344	(x=47.98 y=28.07)	0.173104	2.47161	0.685049		b69	(x=56.37 y=17.84)	0.508898	3.76858	0.681435	b61	(x=56.07 y=64.17)
Rm2011 mVenus-rgsS amcA					0.0288675	0.123285					b94	(x=61.74 y=14.27)	0.212261	3.89543	0.618271	b57	(x=21.98 y=61.81)	0.124972	3.23043	0.685652	b116	(x=71.36 y=53.11)	0.0831642	2.95423	0.706674		b59	(x=54.72 y=45.86)	0.122072	2.32623	0.828226	b62	(x=44.91 y=38.08)	0.454674	2.20853	0.752063	b345	(x=48.58 y=55.88)	0.0502102	2.72803	0.6094		b74	(x=57.72 y=24.85)	0.684597	2.32671	0.754777	b62	(x=56.90 y=20.82)
Rm2011 mVenus-rgsS1-863						0.01328					b95	(x=62.40 y=14.81)	0.0715653	2.87741	0.695846	b58	(x=22.81 y=9.44)	0.160597	2.36047	0.696694	b117	(x=71.59 y=68.94)	0.158152	3.09207	0.617572		b61	(x=55.65 y=26.96)	0.00942108	1.65843	0.843522	b63	(x=45.03 y=50.34)	0.052937	1.70958	0.7927	b346	(x=48.95 y=66.72)	0.0118078	1.97476	0.660661		b75	(x=58.10 y=51.43)	0.582818	2.88992	0.870946	b63	(x=56.95 y=5.44)
											b96	(x=63.06 y=43.26)	0.138709	1.99926	0.564179	b59	(x=24.35 y=14.82)	0.469247	2.68592	0.70853	b118	(x=71.51 y=0.78)	0.167784	3.02503	0.622383		b62	(x=56.55 y=9.17)	0.0598924	1.90565	0.767065	b65	(x=46.59 y=43.34)	0.0682519	3.43248	0.72716	b347	(x=49.76 y=22.68)	0.191411	3.24491	0.615098		b76	(x=58.82 y=16.34)	0.202843	3.06394	0.663774	b64	(x=58.26 y=67.66)
Curvature	Rm2011 mVenus-rgsS	Rm2011 mVenus-rgsS amiD	Rm2011 mVenus-rgsS amiC	Rm2011 mVenus-rgsS amcA	Rm2011 mVenus-rgsS1-863	Rm2011 mVenus-rgsS1-863-mCherry					b97	(x=63.79 y=43.19)	0.0515352	2.54472	0.712722	b60	(x=26.39 y=34.31)	0.19541	3.00743	0.640754	b119	(x=71.62 y=58.63)	0.124506	2.53526	0.788024		b63	(x=58.55 y=48.23)	0.218073	2.92288	0.768679	b66	(x=48.59 y=20.29)	0.309402	3.24498	0.654529	b348	(x=55.06 y=14.70)	0.203777	2.51098	0.63961		b78	(x=63.01 y=52.39)	0.252997	3.23524	0.706343	b65	(x=60.71 y=40.86)
Rm2011 mVenus-rgsS		0.624853	0.00783219	0.00174672	0.000148418	2.48604e-05					b98	(x=65.05 y=44.15)	0.348769	3.18285	0.687355	b61	(x=27.16 y=67.78)	0.261827	2.33176	0.688574	b123	(x=74.52 y=23.01)	0.172582	2.28871	0.779194		b64	(x=60.23 y=70.06)	0.129048	2.57808	0.780636	b67	(x=47.52 y=25.49)	0.103013	3.40471	0.722436	b349	(x=54.92 y=44.53)	0.0057856	1.87882	0.673677		b79	(x=64.66 y=13.30)	0.443901	4.30758	0.696084	b66	(x=62.53 y=73.83)
Rm2011 mVenus-rgsS amiD			0.00184752	0.00155028	0.00104974	0.0062976					b108	(x=72.64 y=21.86)	0.318776	1.97419	0.760326	b62	(x=33.22 y=9.57)	0.0126832	3.39039	0.667226	b127	(x=76.66 y=26.08)	0.272043	2.39359	0.712877		b65	(x=60.82 y=23.74)	0.416908	3.99771	0.703033	b68	(x=50.48 y=61.77)	0.164462	2.51532	0.78002	b350	(x=58.00 y=24.37)	0.120584	1.86974	0.617156		b82	(x=67.85 y=64.79)	0.406772	2.25733	0.854071	b67	(x=61.48 y=32.75)
Rm2011 mVenus-rgsS amiC				0.843688	0.022017	0.29843					b109	(x=73.31 y=21.51)	0.323327	2.99062	0.626415	b63	(x=38.67 y=63.08)	0.0532035	2.4374	0.702403	b130	(x=78.14 y=64.30)	0.331931	3.66171	0.703119		b66	(x=61.33 y=57.37)	0.0555999	2.8225	0.720549	b69	(x=50.59 y=47.12)	0.0654113	3.4141	0.735694	b352	(x=62.70 y=35.88)	0.319495	2.67864	0.624051		b84	(x=69.56 y=20.02)	1.02943	2.01956	0.849965	b68	(x=63.76 y=8.22)
Rm2011 mVenus-rgsS amcA					0.00311043	0.185417					b110	(x=75.28 y=50.42)	0.298211	3.34754	0.589086	b64	(x=40.17 y=69.85)	0.202838	2.91188	0.792413	b138	(x=4.80 y=39.01)	0.0870157	1.86664	0.702557		b67	(x=61.79 y=12.25)	0.185776	2.67914	0.771797	b70	(x=52.70 y=59.35)	0.18561	2.48255	0.739686	b353	(x=62.62 y=64.67)	0.27585	2.70539	0.61533		b85	(x=70.17 y=26.21)	0.344681	2.13185	0.710789	b69	(x=63.84 y=53.26)
Rm2011 mVenus-rgsS1-863						0.00887794					b111	(x=76.07 y=50.16)	0.244374	3.19406	0.795546	b65	(x=41.16 y=55.07)	0.254764	3.30846	0.681042	b139	(x=6.16 y=40.34)	0.366893	3.61017	0.627982		b68	(x=62.33 y=52.96)	0.0390394	1.76698	0.782428	b71	(x=52.89 y=18.76)	0.0051965	1.94557	0.7058	b354	(x=62.30 y=53.67)	0.231957	1.88449	0.589286		b86	(x=72.16 y=19.00)	0.684356	2.28131	0.764457	b70	(x=67.47 y=7.12)
											b113	(x=4.54 y=22.30)	0.0269038	2.26006	0.683149	b66	(x=41.17 y=4.11)	0.230206	1.92756	0.732645	b140	(x=8.99 y=54.39)	0.0189821	3.41575	0.629287		b69	(x=63.53 y=49.24)	0.182866	2.30865	0.725854	b74	(x=57.42 y=29.52)	0.0115909	2.41026	0.729475	b355	(x=65.43 y=26.57)	0.272774	2.33484	0.603101		b87	(x=72.29 y=54.34)	0.38796	2.79361	0.764126	b71	(x=69.42 y=72.73)
Significance of differences: significance levels											b114	(x=7.34 y=45.08)	0.292644	3.88073	0.690023	b67	(x=42.67 y=26.88)	0.292638	2.94479	0.724717	b141	(x=9.57 y=53.28)	0.242456	3.23728	0.615678		b70	(x=63.98 y=1.08)	0.00385671	2.00422	0.719137	b75	(x=59.14 y=64.60)	0.388377	3.63338	0.773226	b356	(x=71.19 y=65.42)	0.122942	2.69264	0.615324		b88	(x=73.16 y=48.86)	0.00519566	1.87895	0.788935	b72	(x=70.03 y=52.30)
Length	Rm2011 mVenus-rgsS	Rm2011 mVenus-rgsS amiD	Rm2011 mVenus-rgsS amiC	Rm2011 mVenus-rgsS amcA	Rm2011 mVenus-rgsS1-863	Rm2011 mVenus-rgsS1-863-mCherry					b115	(x=10.07 y=62.03)	0.284721	4.28553	0.691564	b68	(x=44.51 y=22.37)	0.167777	3.64119	0.657871	b143	(x=11.96 y=31.79)	0.346691	3.46553	0.683591		b71	(x=64.33 y=75.36)	0.00681528	1.75809	0.754616	b76	(x=58.97 y=37.74)	0.284212	2.79171	0.760808	b357	(x=71.55 y=49.24)	0.0554146	2.01146	0.65214		b89	(x=73.33 y=38.80)	0.105655	3.02171	0.75692	b73	(x=71.29 y=29.49)
Rm2011 mVenus-rgsS		ns	ns	ns	*	*					b116	(x=8.62 y=14.12)	0.167514	1.99223	0.747232	b69	(x=46.51 y=17.41)	0.189899	2.02662	0.704568	b144	(x=12.51 y=33.77)	0.31114	3.47751	0.603288		b72	(x=66.25 y=49.86)	0.0899884	3.44829	0.685407	b77	(x=59.28 y=59.86)	0.239294	1.80853	0.792484	b358	(x=73.87 y=15.98)	0.41701	2.47591	0.579598		b90	(x=73.47 y=61.04)	0.760525	3.18473	0.744328	b74	(x=71.73 y=63.51)
Rm2011 mVenus-rgsS amiD			ns	ns	ns	ns					b117	(x=11.17 y=41.26)	0.370306	4.0446	0.6581	b70	(x=48.05 y=34.73)	0.081094	2.19104	0.676964	b154	(x=23.98 y=39.83)	0.283973	3.28971	0.712315		b73	(x=65.57 y=38.34)	0.180637	2.74039	0.761312	b78	(x=59.11 y=26.31)	0.0131284	1.84827	0.76301	b467	(x=2.03 y=24.29)	0.215729	2.56242	0.943761		b95	(x=79.09 y=17.38)	0.286681	1.87182	0.901168	b75	(x=72.10 y=36.60)
Rm2011 mVenus-rgsS amiC				ns	ns	ns					b120	(x=13.10 y=5.20)	0.0455164	2.43215	0.759857	b71	(x=48.94 y=55.69)	0.0755914	2.64159	0.69416	b155	(x=25.54 y=38.77)	0.292863	1.76657	0.632903		b74	(x=66.77 y=29.29)	0.0417215	2.53529	0.751915	b79	(x=62.87 y=54.71)	0.0770306	1.99734	0.804052	b532	(x=3.67 y=47.90)	0.192375	3.91999	0.87118		b100	(x=3.20 y=49.66)	0.409966	3.39081	0.637696	b76	(x=73.57 y=9.88)
Rm2011 mVenus-rgsS amcA					ns	ns					b121	(x=15.49 y=57.79)	0.429664	3.62362	0.659594	b72	(x=48.97 y=70.20)	0.138407	2.33916	0.674525	b156	(x=24.97 y=22.79)	0.134563	2.65593	0.548359		b75	(x=68.53 y=45.49)	0.192654	3.33109	0.724244	b80	(x=64.36 y=50.67)	0.162279	3.33432	0.732186	b612	(x=13.02 y=63.96)	0.214617	3.15496	0.747062		b101	(x=4.10 y=49.07)	0.815731	3.26477	0.670316	b78	(x=76.83 y=77.78)
Rm2011 mVenus-rgsS1-863						ns					b122	(x=16.78 y=14.15)	0.148009	1.89762	0.72955	b73	(x=49.73 y=31.88)	0.0493979	2.20253	0.661203	b157	(x=26.77 y=22.32)	0.0311197	2.91306	0.59201		b76	(x=69.68 y=30.56)	0.122809	3.70242	0.660323	b81	(x=66.99 y=46.33)	0.135407	2.02037	0.775452	b615	(x=15.94 y=16.05)	0.244508	3.74236	0.787578		b126	(x=9.11 y=48.45)	0.902596	1.86788	0.854441	b80	(x=76.80 y=12.09)
											b123	(x=16.83 y=20.93)	0.171495	2.08322	0.696184	b74	(x=50.75 y=51.31)	0.116127	2.65718	0.675381	b158	(x=27.89 y=22.43)	0.342775	2.64151	0.714029		b77	(x=68.98 y=26.05)	0.123716	2.88721	0.749681	b82	(x=68.39 y=59.30)	0.163798	3.50521	0.739106	b618	(x=16.62 y=38.08)	0.0212273	3.47892	0.737904		b127	(x=9.37 y=47.51)	0.0629836	1.97987	0.742803	b94	(x=11.07 y=45.65)
Width	Rm2011 mVenus-rgsS	Rm2011 mVenus-rgsS amiD	Rm2011 mVenus-rgsS amiC	Rm2011 mVenus-rgsS amcA	Rm2011 mVenus-rgsS1-863	Rm2011 mVenus-rgsS1-863-mCherry					b124	(x=20.42 y=40.25)	0.224273	2.33616	0.710209	b75	(x=59.01 y=67.00)	0.0179929	2.0694	0.714498	b159	(x=32.23 y=5.11)	0.379189	2.46349	0.629826		b78	(x=70.92 y=41.02)	0.336307	3.94688	0.758621	b83	(x=68.84 y=69.72)	0.00148152	1.9915	0.834819	b620	(x=17.70 y=50.41)	0.29913	3.16376	0.739746		b128	(x=10.33 y=31.35)	0.631043	3.06575	0.593863	b95	(x=12.75 y=47.31)
Rm2011 mVenus-rgsS		ns	***	**	**	*					b125	(x=22.10 y=52.17)	0.0886918	2.70011	0.71861	b76	(x=60.12 y=25.43)	0.281791	3.53959	0.65774	b162	(x=31.08 y=52.19)	0.150191	2.08965	0.664045		b79	(x=71.35 y=2.35)	0.184831	3.29551	0.696856	b84	(x=70.94 y=63.64)	0.0615996	1.92045	0.861084	b624	(x=18.13 y=67.60)	0.273805	3.33807	0.812018		b136	(x=22.68 y=27.46)	0.00848515	1.78295	0.779035	b96	(x=13.19 y=32.35)
Rm2011 mVenus-rgsS amiD			ns	*	**	ns					b128	(x=24.32 y=5.28)	0.212914	3.06674	0.751165	b77	(x=63.76 y=48.49)	0.0773336	3.64303	0.663433	b163	(x=33.08 y=51.62)	0.222478	3.14963	0.582421		b81	(x=74.16 y=28.75)	0.0675998	2.89134	0.757911	b85	(x=71.68 y=14.08)	0.209899	1.83962	0.742897	b628	(x=19.46 y=35.42)	0.173454	2.67219	0.711028		b137	(x=22.59 y=15.04)	0.558848	1.75807	0.641931	b97	(x=14.26 y=33.13)
Rm2011 mVenus-rgsS amiC				ns	*	ns					b129	(x=24.60 y=9.50)	0.235994	2.16475	0.772242	b78	(x=64.17 y=12.50)	0.105684	2.7125	0.680067	b164	(x=33.80 y=52.45)	0.10147	2.94205	0.563586		b82	(x=74.77 y=50.89)	0.0131343	1.76008	0.750129	b86	(x=72.38 y=47.38)	0.179326	2.95599	0.766477	b630	(x=21.12 y=19.56)	0.222265	3.07238	0.756806		b138	(x=23.09 y=15.90)	0.80337	2.10748	0.715211	b100	(x=20.08 y=33.07)
Rm2011 mVenus-rgsS amcA					*	ns					b130	(x=26.31 y=21.24)	0.000668384	1.88752	0.839506	b79	(x=65.87 y=54.25)	0.163672	3.29846	0.683341	b165	(x=34.92 y=53.50)	0.184304	3.04606	0.65215		b83	(x=75.53 y=13.35)	0.15909	2.35677	0.757611	b87	(x=73.02 y=75.65)	0.048436	2.05289	0.768979	b646	(x=29.92 y=69.03)	0.124864	3.39402	0.770768		b147	(x=33.53 y=33.74)	1.17331	3.30056	0.756499	b101	(x=16.94 y=51.64)
Rm2011 mVenus-rgsS1-863						*					b133	(x=26.56 y=59.21)	0.00695043	1.90721	0.83686	b80	(x=67.04 y=58.71)	0.303591	3.10519	0.670556	b170	(x=40.29 y=61.91)	0.0782961	3.96027	0.636123		b84	(x=78.50 y=22.01)	0.162823	2.45642	0.755262	b88	(x=73.68 y=60.39)	0.0266661	3.33202	0.755214	b647	(x=30.03 y=73.31)	0.0152401	1.89789	0.804065		b148	(x=34.33 y=28.83)	0.550179	2.60479	0.632401	b102	(x=17.29 y=50.60)
											b134	(x=28.06 y=40.57)	0.085038	3.12322	0.690992	b81	(x=67.30 y=4.19)	0.182006	2.94962	0.682875	b171	(x=41.05 y=61.09)	0.103764	2.01928	0.617548		b87	(x=1.99 y=39.46)	0.0975008	2.26659	0.746845	b89	(x=77.86 y=32.93)	0.0409813	3.22663	0.719204	b649	(x=31.60 y=10.44)	0.169325	2.45303	0.765149		b149	(x=35.48 y=29.24)	0.681409	2.37198	0.722153	b105	(x=22.07 y=5.93)
Curvature	Rm2011 mVenus-rgsS	Rm2011 mVenus-rgsS amiD	Rm2011 mVenus-rgsS amiC	Rm2011 mVenus-rgsS amcA	Rm2011 mVenus-rgsS1-863	Rm2011 mVenus-rgsS1-863-mCherry					b135	(x=31.20 y=32.06)	0.0610789	2.07512	0.738965	b82	(x=68.82 y=71.77)	0.2157	2.77165	0.71935	b173	(x=47.72 y=49.51)	0.425726	2.28708	0.688366		b88	(x=2.16 y=37.78)	0.0543464	1.95009	0.81691	b92	(x=7.93 y=38.97)	0.0614903	2.41519	0.699302	b652	(x=35.31 y=14.60)	0.103546	2.04599	0.74016		b150	(x=40.75 y=35.05)	0.361236	2.12298	0.691839	b106	(x=22.93 y=5.84)
Rm2011 mVenus-rgsS		ns	**	**	***	***					b136	(x=32.61 y=41.71)	0.244393	4.24054	0.686354	b83	(x=71.13 y=41.07)	0.297127	3.46231	0.629226	b175	(x=52.53 y=5.22)	0.269266	3.0254	0.680461		b89	(x=3.00 y=38.29)	0.205419	2.78645	0.666214	b93	(x=8.51 y=39.59)	0.0818712	2.60507	0.664606	b653	(x=36.71 y=16.82)	0.0265151	2.04731	0.732958		b151	(x=41.36 y=34.52)	0.129529	1.71467	0.804819	b107	(x=25.20 y=14.85)
Rm2011 mVenus-rgsS amiD			**	**	**	**					b137	(x=31.87 y=47.43)	0.136341	2.33163	0.687957	b84	(x=73.30 y=34.24)	0.21425	2.97596	0.673439	b176	(x=53.01 y=3.73)	0.0871289	2.52052	0.688406		b96	(x=12.05 y=60.76)	0.386188	2.46108	0.756482	b100	(x=28.70 y=49.98)	0.0945968	2.8322	0.714131	b654	(x=38.64 y=5.74)	0.0316614	3.39199	0.710771		b157	(x=44.20 y=39.40)	0.503916	4.13345	0.635181	b108	(x=25.00 y=13.83)
Rm2011 mVenus-rgsS amiC				ns	*	ns					b139	(x=37.40 y=65.40)	0.0123813	2.09853	0.764665	b85	(x=75.40 y=41.40)	0.0238378	4.09452	0.62148	b177	(x=53.31 y=6.77)	0.0308261	2.74066	0.680553		b97	(x=14.67 y=60.73)	0.109189	3.7299	0.69347	b101	(x=29.76 y=46.24)	0.160063	1.8365	0.6873	b656	(x=38.83 y=76.33)	0.0762183	2.48263	0.722515		b158	(x=44.88 y=40.11)	0.240795	1.57403	0.802463	b110	(x=26.66 y=55.83)
Rm2011 mVenus-rgsS amcA					**	ns					b140	(x=39.88 y=47.60)	0.373415	3.07503	0.695896	b86	(x=76.21 y=63.39)	0.256289	3.88519	0.699944	b178	(x=52.72 y=46.06)	0.25244	2.8714	0.677796		b98	(x=21.79 y=6.99)	0.00217938	2.23333	0.737731	b102	(x=29.91 y=48.21)	0.0805781	2.09393	0.774162	b659	(x=40.71 y=46.15)	0.213729	1.97387	0.743665		b160	(x=48.69 y=19.54)	0.447569	1.76315	0.624378	b111	(x=29.07 y=55.90)
Rm2011 mVenus-rgsS1-863						**					b142	(x=45.24 y=29.44)	0.0221524	4.19303	0.696089	b87	(x=75.59 y=6.73)	0.243008	2.07444	0.709582	b179	(x=53.17 y=47.03)	0.269923	3.30874	0.620963		b99	(x=22.35 y=6.44)	0.229966	3.60315	0.619214	b104	(x=30.57 y=35.03)	0.124431	2.58757	0.704645	b660	(x=42.69 y=29.62)	0.179762	3.18688	0.699844		b161	(x=51.70 y=63.30)	0.235833	3.50689	0.692236	b112	(x=29.07 y=19.33)
											b143	(x=44.94 y=61.88)	0.146566	3.62367	0.691661	b88	(x=76.76 y=54.09)	0.332312	2.79022	0.681391	b180	(x=55.34 y=29.06)	0.237664	5.26077	0.654275		b100	(x=25.82 y=46.62)	0.32679	3.39893	0.665242	b105	(x=31.13 y=37.02)	0.0695177	2.17094	0.7828	b662	(x=45.41 y=9.97)	0.20174	2.3646	0.703982		b162	(x=53.68 y=63.03)	0.0108594	1.79057	0.753466	b113	(x=29.94 y=19.57)
											b147	(x=48.98 y=23.19)	0.000845985	2.43249	0.771769	b89	(x=79.16 y=56.59)	0.222178	1.88531	0.648991	b181	(x=57.50 y=28.94)	0.348708	3.6982	0.651925		b101	(x=26.93 y=48.26)	0.288297	2.9243	0.759306	b106	(x=31.27 y=35.25)	0.130235	1.83151	0.714852	b663	(x=45.89 y=54.29)	0.755713	2.18051	0.725161		b166	(x=54.95 y=36.97)	0.795702	3.42888	0.728105	b114	(x=30.64 y=61.33)
											b148	(x=50.28 y=31.29)	0.0938181	2.04318	0.82044	b93	(x=2.47 y=15.49)	0.186901	2.48121	0.729382	b185	(x=57.35 y=7.62)	0.112819	3.82385	0.651086		b104	(x=32.97 y=11.71)	0.0725134	2.10569	0.750391	b107	(x=40.11 y=33.09)	0.0630583	2.62114	0.647145	b664	(x=47.98 y=74.96)	0.563594	3.06838	0.731787		b167	(x=55.45 y=38.37)	0.663891	2.69691	0.680265	b115	(x=31.34 y=60.84)
											b149	(x=52.35 y=60.08)	0.044602	2.2298	0.746672	b94	(x=3.09 y=27.52)	0.298265	3.24539	0.690391	b186	(x=57.36 y=8.98)	0.0235254	1.90786	0.636226		b105	(x=33.40 y=10.94)	0.267421	2.36766	0.635191	b108	(x=41.61 y=33.30)	0.0902252	2.21698	0.732723	b665	(x=48.48 y=36.38)	0.146881	1.84671	0.691321		b169	(x=59.61 y=58.86)	0.309747	3.23632	0.734029	b117	(x=30.44 y=32.04)
											b150	(x=57.00 y=1.41)	0.211933	3.97387	0.714815	b95	(x=3.39 y=77.32)	0.381603	2.03945	0.728242	b192	(x=67.96 y=68.56)	0.13904	3.94018	0.600999		b106	(x=35.52 y=36.04)	0.0306709	1.92203	0.701645	b113	(x=54.21 y=35.02)	0.175124	3.4859	0.686235	b667	(x=50.22 y=71.02)	0.306626	2.14709	0.775505		b171	(x=61.84 y=56.96)	0.191275	2.18719	0.723236	b118	(x=31.56 y=33.34)
											b151	(x=57.55 y=50.90)	0.241611	3.79137	0.715909	b96	(x=4.56 y=71.92)	0.182672	3.09937	0.708479	b193	(x=69.21 y=68.88)	0.417738	3.27244	0.585188		b107	(x=36.37 y=37.73)	0.308782	1.87501	0.69735	b114	(x=53.73 y=36.11)	0.109513	1.85092	0.760522	b668	(x=52.22 y=51.11)	0.401049	3.11005	0.659926		b172	(x=63.33 y=58.36)	0.322372	3.0975	0.67465	b120	(x=37.79 y=72.30)
											b152	(x=58.71 y=38.50)	0.412974	3.64264	0.718856	b97	(x=6.31 y=34.12)	0.326983	2.94296	0.749294	b194	(x=68.53 y=19.65)	0.124468	3.75914	0.695339		b109	(x=33.91 y=36.45)	0.219724	2.82742	0.655485	b116	(x=57.85 y=17.89)	0.0241733	1.94758	0.691358	b669	(x=54.57 y=32.85)	0.402318	2.87737	0.684608		b173	(x=63.54 y=56.35)	0.773964	3.06888	0.666867	b121	(x=38.07 y=73.15)
											b153	(x=63.15 y=37.82)	0.208112	2.19139	0.698771	b98	(x=6.65 y=47.55)	0.00481176	3.18906	0.680313	b196	(x=71.49 y=20.96)	0.202316	3.32211	0.653969		b113	(x=35.90 y=3.03)	0.232892	3.19396	0.684494	b119	(x=1.38 y=71.39)	0.0456715	2.07478	0.788685	b670	(x=56.59 y=15.72)	0.00669557	1.96715	0.688746		b176	(x=62.97 y=49.39)	0.224152	3.33334	0.652195	b129	(x=63.51 y=59.72)
											b154	(x=66.77 y=56.06)	0.237399	3.30449	0.738932	b99	(x=7.73 y=77.40)	0.172774	3.0232	0.746558	b198	(x=70.34 y=66.16)	0.00629613	4.4772	0.608055		b114	(x=49.44 y=4.70)	0.0916888	2.4817	0.719395	b120	(x=5.35 y=37.16)	0.129416	1.69914	0.776526	b672	(x=60.23 y=51.44)	0.278937	3.45408	0.683715		b177	(x=62.73 y=48.47)	0.231879	1.91041	0.66914	b130	(x=65.14 y=62.54)
											b155	(x=67.63 y=20.95)	0.200113	1.89485	0.704514	b100	(x=9.12 y=26.32)	0.0590466	2.08834	0.741988	b200	(x=73.84 y=65.91)	0.0786002	2.55017	0.68823		b115	(x=50.19 y=4.77)	0.164277	2.08825	0.666026	b121	(x=6.49 y=62.60)	0.0416072	2.62746	0.730348	b673	(x=62.12 y=78.10)	0.0173198	4.19205	0.686126		b178	(x=64.87 y=50.15)	0.22747	3.17128	0.675973	b139	(x=76.80 y=28.08)
											b156	(x=69.37 y=40.01)	0.0721151	2.31212	0.699659	b101	(x=10.11 y=46.32)	0.0575251	3.63513	0.667287	b204	(x=76.37 y=28.32)	0.0666192	2.87626	0.613683		b116	(x=51.22 y=12.46)	0.107993	3.29642	0.707135	b122	(x=5.86 y=77.26)	0.0635809	3.70827	0.690559	b674	(x=61.43 y=21.57)	0.0840615	3.24991	0.670002		b181	(x=68.52 y=32.16)	0.395678	1.91258	0.719529	b140	(x=78.14 y=28.21)
											b157	(x=72.28 y=57.09)	0.270097	4.47219	0.697009	b102	(x=10.02 y=10.87)	0.125665	2.09396	0.806166	b207	(x=77.97 y=47.83)	0.342552	3.85546	0.591205		b117	(x=53.01 y=13.40)	0.32242	3.1666	0.677834	b123	(x=15.11 y=58.10)	0.347978	3.36726	0.718843	b675	(x=70.61 y=36.82)	0.00352239	2.06958	0.675774		b185	(x=71.13 y=27.78)	1.0385	2.43752	0.623847	b144	(x=1.50 y=74.18)
											b158	(x=72.88 y=20.32)	0.0643756	2.67327	0.73998	b103	(x=11.23 y=39.15)	0.0360844	2.16142	0.728421	b208	(x=78.37 y=48.84)	0.175671	3.55656	0.707328		b118	(x=53.19 y=40.94)	0.246505	3.809	0.665042	b124	(x=22.73 y=30.25)	0.159381	2.05981	0.703754	b677	(x=72.54 y=53.10)	0.0226411	1.77112	0.766468		b187	(x=73.82 y=22.89)	0.49339	1.65926	0.75269	b145	(x=2.12 y=13.24)
											b159	(x=75.24 y=50.84)	0.326391	2.80014	0.732714	b104	(x=11.09 y=27.62)	0.327591	2.13331	0.724239	b214	(x=1.58 y=23.45)	0.0944757	2.35737	0.705698		b119	(x=53.78 y=40.52)	0.326037	1.66791	0.763064	b125	(x=28.85 y=66.09)	0.0198424	2.8902	0.741586	b678	(x=72.45 y=46.67)	0.155409	2.08678	0.727002		b189	(x=74.30 y=14.32)	0.609527	2.4151	0.793831	b146	(x=3.35 y=67.26)
											b160	(x=74.80 y=58.05)	0.0124237	1.85332	0.695193	b106	(x=11.99 y=22.86)	0.20838	2.67217	0.743278	b215	(x=1.30 y=27.77)	0.279278	2.91741	0.705168		b121	(x=64.51 y=57.48)	0.00903694	1.80664	0.767784	b126	(x=29.32 y=14.44)	0.0799538	2.36535	0.725594	b679	(x=73.88 y=78.59)	0.0608977	1.89695	0.781495		b190	(x=75.77 y=14.54)	0.489238	1.74166	0.666865	b147	(x=5.02 y=55.82)
											b161	(x=76.47 y=65.42)	0.173864	4.63218	0.632886	b107	(x=11.78 y=53.36)	0.176246	3.01466	0.711166	b216	(x=2.71 y=4.56)	0.112073	2.0936	0.778059		b122	(x=65.57 y=57.34)	0.0574303	3.56626	0.670671	b127	(x=29.35 y=25.27)	0.0820252	2.03965	0.753049	b680	(x=74.65 y=73.48)	0.182152	2.1775	0.75401		b191	(x=75.62 y=12.87)	1.19157	3.17904	0.753655	b148	(x=4.66 y=63.70)
											b162	(x=75.87 y=11.60)	0.336248	3.49364	0.715744	b109	(x=13.31 y=49.68)	0.149118	2.23654	0.732064	b227	(x=14.14 y=33.37)	0.141293	3.49173	0.668486		b126	(x=71.33 y=11.57)	0.13509	3.19	0.575063	b128	(x=30.76 y=51.72)	0.121838	2.89407	0.747169	b687	(x=31.78 y=30.31)	0.187662	1.95315	0.626421		b195	(x=79.12 y=42.67)	0.117924	1.86763	0.657617	b150	(x=4.59 y=49.13)
											b163	(x=78.75 y=21.97)	0.0819761	1.87257	0.730466	b110	(x=13.38 y=2.45)	0.26451	3.57559	0.677621	b229	(x=15.76 y=53.81)	0.313125	2.92172	0.731414		b127	(x=71.89 y=12.03)	0.229764	3.00522	0.7562	b129	(x=34.81 y=43.54)	0.0487918	1.80472	0.744006	b688	(x=32.60 y=30.31)	0.260053	1.8554	0.739541		b197	(x=2.36 y=7.67)	0.829251	3.25378	0.812483	b151	(x=11.17 y=63.76)
											b165	(x=7.34 y=23.86)	0.259201	4.19063	0.590426	b111	(x=14.43 y=44.11)	0.28007	2.65169	0.691817	b231	(x=18.72 y=38.47)	0.13082	3.8464	0.669961		b128	(x=71.37 y=24.57)	0.465751	4.17878	0.635435	b130	(x=39.38 y=16.82)	0.0487126	2.03785	0.776361	b689	(x=63.31 y=64.49)	0.378068	3.20629	0.657367		b199	(x=2.92 y=78.77)	1.01616	2.73607	0.852588	b152	(x=11.67 y=58.70)
											b169	(x=36.66 y=27.48)	0.182834	2.93978	0.644378	b112	(x=15.24 y=33.79)	0.261976	3.21618	0.697905	b233	(x=19.94 y=28.27)	0.0581616	4.24235	0.655881		b129	(x=72.20 y=24.92)	0.291283	1.72179	0.650474	b131	(x=44.57 y=20.53)	0.0126632	1.71658	0.803895	b690	(x=63.61 y=62.77)	0.326713	2.07067	0.67361		b200	(x=2.75 y=36.70)	0.150802	1.83024	0.884658	b153	(x=11.94 y=18.16)
											b170	(x=38.17 y=27.49)	0.226452	2.12415	0.678544	b113	(x=15.45 y=7.69)	0.0938681	2.23837	0.707891	b234	(x=20.29 y=45.95)	0.231035	3.06518	0.677755		b131	(x=73.36 y=38.34)	0.143668	2.35843	0.779305	b132	(x=45.73 y=59.32)	0.168915	1.88369	0.71355	b692	(x=67.25 y=23.41)	0.0500423	4.02892	0.54856		b202	(x=7.90 y=61.08)	0.27288	2.47964	0.802857	b158	(x=16.74 y=61.52)
											b173	(x=41.46 y=66.54)	0.336771	3.94666	0.609171	b114	(x=15.86 y=13.01)	0.0861698	2.96182	0.670723	b237	(x=23.76 y=45.37)	0.126808	2.30696	0.675152		b136	(x=1.69 y=72.52)	0.187656	1.98562	0.734427	b133	(x=50.81 y=12.53)	0.12936	1.9234	0.799705	b948	(x=3.64 y=15.91)	0.103632	2.25595	0.861779		b203	(x=8.06 y=31.85)	0.288857	2.75233	0.745877	b159	(x=17.44 y=77.50)
											b176	(x=42.41 y=18.62)	0.089573	2.22099	0.735696	b115	(x=16.24 y=70.96)	0.286613	3.13934	0.761122	b239	(x=25.61 y=60.93)	0.377352	3.63415	0.596701		b138	(x=2.52 y=17.87)	0.465828	3.94199	0.729264	b134	(x=52.90 y=49.67)	0.400879	2.60445	0.724951	b963	(x=4.36 y=30.84)	0.0742022	2.93709	0.838827		b204	(x=10.52 y=10.95)	0.612507	2.82364	0.721932	b160	(x=17.39 y=32.78)
											b177	(x=42.98 y=17.73)	0.0834129	2.16754	0.646338	b116	(x=15.73 y=25.67)	0.263623	2.1147	0.720359	b242	(x=28.21 y=78.54)	0.555031	2.87654	0.770894		b140	(x=9.14 y=65.75)	0.120623	2.66088	0.745866	b135	(x=54.54 y=40.62)	0.0397019	1.86864	0.761467	b1001	(x=5.27 y=23.53)	0.459762	3.47457	0.841418		b205	(x=11.30 y=68.13)	0.575841	2.01122	0.758359	b161	(x=18.08 y=57.92)
											b182	(x=55.30 y=42.21)	0.361752	1.80451	0.630707	b117	(x=17.41 y=35.48)	0.415649	1.9725	0.736246	b244	(x=28.64 y=10.02)	0.251603	3.80128	0.683964		b141	(x=9.90 y=43.82)	0.285597	2.5832	0.749823	b136	(x=59.04 y=20.51)	0.0127203	1.70082	0.714942	b1003	(x=5.69 y=18.37)	0.311904	3.19763	0.819845		b206	(x=15.33 y=14.18)	0.826996	2.74335	0.72391	b162	(x=18.44 y=52.12)
											b183	(x=56.87 y=42.34)	0.254526	2.78349	0.689933	b119	(x=18.71 y=78.48)	0.367476	3.38567	0.721135	b245	(x=28.92 y=51.03)	0.134279	2.63854	0.701556		b142	(x=11.02 y=48.70)	0.132919	3.69088	0.687164	b137	(x=60.25 y=60.09)	0.0354882	2.30343	0.73744	b1004	(x=4.95 y=26.86)	0.132239	2.21357	0.862183		b207	(x=15.43 y=10.72)	0.151533	2.19348	0.740973	b163	(x=18.73 y=48.49)
											b185	(x=57.04 y=66.66)	0.216643	2.12367	0.700125	b120	(x=18.37 y=55.20)	0.192143	2.18546	0.746094	b247	(x=32.04 y=38.14)	0.363001	2.90929	0.676451		b143	(x=11.45 y=17.77)	0.200278	3.93387	0.684475	b138	(x=63.30 y=39.72)	0.0296579	1.9364	0.738815	b1020	(x=5.52 y=57.65)	0.20165	2.16746	0.876459		b208	(x=17.52 y=30.90)	0.0201628	2.63924	0.765846	b165	(x=20.85 y=69.27)
											b188	(x=66.66 y=40.94)	0.0826483	3.66637	0.569041	b122	(x=20.24 y=16.53)	0.153213	2.15295	0.732227	b248	(x=31.72 y=44.93)	0.145612	1.94876	0.724966		b145	(x=12.40 y=59.17)	0.317875	1.82049	0.756786	b139	(x=75.08 y=7.39)	0.0495634	2.93485	0.700766	b1041	(x=9.37 y=10.74)	0.417874	3.99378	0.824464		b210	(x=23.09 y=23.19)	0.482531	3.13162	0.73426	b167	(x=24.15 y=37.39)
											b189	(x=67.36 y=40.87)	0.111381	3.95441	0.62511	b123	(x=20.24 y=58.71)	0.0790451	1.85937	0.768872	b249	(x=33.05 y=34.49)	0.234504	4.29976	0.625656		b146	(x=14.78 y=61.63)	0.0528324	2.24649	0.723066	b140	(x=74.38 y=57.38)	0.0857521	1.91141	0.742698	b1043	(x=9.98 y=46.44)	0.463977	3.35034	0.748959		b211	(x=24.05 y=64.01)	0.693839	1.66491	0.803965	b168	(x=25.85 y=21.24)
											b198	(x=1.16 y=42.13)	0.163078	2.05475	0.812205	b124	(x=20.54 y=11.26)	0.0721392	3.70246	0.678453	b250	(x=34.18 y=32.18)	0.321421	3.65876	0.621515		b147	(x=15.72 y=45.62)	0.132378	3.28447	0.720599	b141	(x=14.76 y=74.58)	0.0965303	2.45761	0.716173	b1046	(x=10.79 y=75.74)	0.728113	3.72462	0.811508		b212	(x=25.27 y=48.69)	0.181591	3.42696	0.690794	b170	(x=27.27 y=60.94)
											b199	(x=2.61 y=30.05)	0.292728	2.97655	0.745593	b125	(x=21.12 y=2.94)	0.160978	2.2235	0.76703	b252	(x=34.36 y=21.39)	0.0798662	2.75224	0.656367		b148	(x=16.61 y=48.89)	0.156397	1.99421	0.760525	b142	(x=15.56 y=74.31)	0.144344	3.28746	0.617985	b1054	(x=15.25 y=7.97)	0.202875	2.24859	0.833159		b213	(x=25.71 y=39.49)	1.12553	2.47179	0.80321	b171	(x=27.31 y=30.41)
											b201	(x=2.76 y=53.42)	0.00349866	2.15699	0.794537	b126	(x=21.85 y=70.00)	0.0386984	2.037	0.777484	b253	(x=34.71 y=73.93)	0.253324	2.88483	0.745705		b149	(x=18.28 y=30.69)	0.0125411	1.83365	0.74592	b145	(x=1.00 y=52.50)	0.250988	2.81799	0.79588	b1058	(x=18.70 y=11.10)	0.0581705	2.35857	0.755353		b215	(x=25.87 y=26.61)	1.0476	2.08515	0.766722	b172	(x=28.54 y=10.58)
											b204	(x=5.55 y=48.66)	0.0352048	2.19743	0.717941	b127	(x=22.71 y=24.13)	0.00773503	2.43228	0.699694	b255	(x=35.31 y=14.19)	0.0813985	3.76592	0.718337		b150	(x=18.40 y=12.78)	0.0963353	3.30961	0.668479	b146	(x=3.96 y=32.01)	0.224422	2.04061	0.762389	b1063	(x=20.22 y=51.72)	0.0458411	1.61977	0.801211		b216	(x=30.52 y=3.50)	0.303031	2.42834	0.814952	b173	(x=30.69 y=75.05)
											b206	(x=9.21 y=35.20)	0.0925199	3.72994	0.659913	b128	(x=24.06 y=74.02)	0.378017	2.27395	0.802689	b256	(x=35.26 y=54.51)	0.082958	2.24728	0.759158		b151	(x=19.40 y=40.62)	0.199542	3.68846	0.709879	b147	(x=5.96 y=37.18)	0.0488737	3.46318	0.721663	b1070	(x=23.63 y=71.71)	0.00343098	1.70858	0.986152		b218	(x=33.20 y=60.80)	0.384296	3.38581	0.698021	b174	(x=30.30 y=43.04)
											b209	(x=14.27 y=50.25)	0.268917	3.46705	0.695602	b129	(x=24.44 y=47.72)	0.186662	1.82179	0.72973	b258	(x=36.46 y=20.46)	0.198037	3.09857	0.667847		b152	(x=23.13 y=45.46)	0.248765	1.86923	0.708569	b148	(x=5.95 y=8.44)	0.372028	3.93101	0.769423	b1072	(x=24.35 y=40.59)	0.0600095	2.44818	0.719124		b219	(x=34.39 y=3.30)	0.499267	3.0757	0.720845	b175	(x=30.29 y=5.37)
											b211	(x=17.77 y=47.03)	0.246438	2.2304	0.746891	b130	(x=25.12 y=50.81)	0.000468561	2.09526	0.79143	b262	(x=36.80 y=32.91)	0.131828	2.09295	0.664029		b153	(x=25.80 y=21.00)	0.0780457	3.40937	0.98608	b149	(x=6.76 y=2.30)	0.0152443	2.16368	0.809632	b1075	(x=25.72 y=48.96)	0.38314	2.35466	0.765397		b220	(x=34.89 y=20.71)	0.5652	3.76037	0.746902	b177	(x=30.80 y=14.76)
											b213	(x=21.06 y=25.64)	0.0204253	3.12202	0.705398	b131	(x=26.06 y=40.03)	0.314186	2.60015	0.751859	b263	(x=37.91 y=40.45)	0.0780861	2.91423	0.70324		b154	(x=25.63 y=56.39)	0.200483	1.79883	0.758428	b150	(x=7.59 y=47.54)	0.289617	3.38235	0.770092	b1079	(x=26.38 y=66.13)	0.483195	4.15461	0.751255		b222	(x=36.92 y=53.49)	0.494271	3.15259	0.801865	b178	(x=33.50 y=54.86)
											b215	(x=24.22 y=38.40)	0.00639391	1.80536	0.76732	b132	(x=27.93 y=11.89)	0.211645	4.34183	0.674852	b267	(x=39.17 y=21.29)	0.0683372	2.23743	0.71202		b155	(x=26.09 y=59.31)	0.224235	1.69201	0.756808	b151	(x=7.53 y=66.92)	0.0692754	2.32191	0.786967	b1081	(x=28.38 y=57.58)	0.208819	4.27688	0.660153		b223	(x=36.93 y=32.28)	1.14276	2.99457	0.827106	b179	(x=33.03 y=25.85)
											b216	(x=26.27 y=17.60)	0.270628	3.25585	0.724661	b133	(x=29.17 y=47.52)	0.102788	2.75811	0.706218	b271	(x=40.43 y=46.34)	0.347152	3.02734	0.669789		b156	(x=27.33 y=14.73)	0.0808778	5.36326	0.704581	b152	(x=9.88 y=30.58)	0.0110988	2.03395	0.797879	b1085	(x=29.64 y=36.72)	0.032336	3.94216	0.707812		b224	(x=38.19 y=20.95)	0.874311	2.2419	0.834899	b180	(x=33.15 y=78.45)
											b217	(x=27.44 y=55.31)	0.0323905	2.06016	0.727709	b134	(x=30.67 y=37.38)	0.232542	2.66114	0.675812	b272	(x=40.17 y=18.69)	0.18593	1.78281	0.706979		b157	(x=26.70 y=34.85)	0.181642	2.21307	0.796083	b153	(x=14.31 y=43.56)	0.202215	1.70079	0.725821	b1087	(x=30.90 y=63.93)	0.245956	2.53023	0.721489		b225	(x=39.34 y=61.64)	0.490484	3.29117	0.704508	b182	(x=34.39 y=40.19)
											b218	(x=28.34 y=48.80)	0.148651	2.56442	0.783558	b135	(x=30.66 y=74.21)	0.150907	2.46978	0.744898	b273	(x=41.30 y=31.93)	0.19601	2.74635	0.694477		b158	(x=26.82 y=54.34)	0.228681	2.08138	0.718924	b154	(x=14.23 y=25.27)	0.0621987	2.3559	0.78268	b1089	(x=30.62 y=10.93)	0.10837	2.47618	0.698477		b226	(x=40.78 y=74.16)	0.282874	2.77115	0.709712	b183	(x=33.80 y=62.37)
											b219	(x=29.62 y=11.54)	0.054995	1.82965	0.778867	b136	(x=31.00 y=22.34)	0.140022	3.33261	0.629357	b275	(x=42.20 y=38.87)	0.236018	3.92191	0.706032		b159	(x=26.96 y=74.60)	0.219894	1.90863	0.759449	b155	(x=16.01 y=30.09)	0.121843	3.03003	0.706743	b1091	(x=31.55 y=6.33)	0.0963401	1.91925	0.799247		b227	(x=40.96 y=56.40)	0.0979014	2.16973	0.76247	b186	(x=35.24 y=71.90)
											b220	(x=29.63 y=42.92)	0.448413	2.15231	0.710043	b137	(x=32.08 y=20.54)	0.217257	2.38863	0.643774	b280	(x=43.20 y=54.92)	0.0629134	3.39173	0.642127		b160	(x=28.72 y=48.92)	0.0338295	2.03101	0.754908	b156	(x=16.13 y=6.99)	0.321166	3.50733	0.743569	b1093	(x=34.33 y=10.06)	0.134155	2.84296	0.694726		b228	(x=42.02 y=16.06)	0.107434	1.7264	0.74565	b187	(x=37.60 y=50.23)
											b221	(x=29.82 y=29.28)	0.081016	1.80538	0.782174	b138	(x=31.81 y=26.35)	0.135701	1.76868	0.708168	b281	(x=42.65 y=26.34)	0.0641051	2.34981	0.854781		b161	(x=33.12 y=14.80)	0.238033	2.48552	0.751525	b157	(x=17.77 y=63.87)	0.043294	3.87691	0.667317	b1095	(x=34.62 y=77.69)	0.120826	2.44666	0.775622		b229	(x=43.07 y=52.04)	0.101786	3.88683	0.716264	b189	(x=39.72 y=10.54)
											b222	(x=30.48 y=38.81)	0.0975723	2.07573	0.724803	b139	(x=33.27 y=69.76)	0.279206	3.07592	0.685642	b283	(x=44.12 y=50.42)	0.156473	2.29722	0.681543		b162	(x=35.02 y=32.80)	0.448441	2.14402	0.720598	b158	(x=18.35 y=2.70)	0.387083	2.46643	0.822415	b1096	(x=35.29 y=30.17)	0.0956496	1.96964	0.677699		b230	(x=43.22 y=63.55)	0.108063	1.84936	0.784934	b190	(x=40.32 y=71.27)
											b223	(x=30.62 y=34.46)	0.225439	2.40124	0.725712	b140	(x=33.92 y=49.64)	0.161283	2.97242	0.712775	b285	(x=44.70 y=68.70)	0.326917	3.62882	0.688099		b164	(x=37.06 y=8.43)	0.241793	3.25451	0.693036	b159	(x=19.42 y=33.09)	0.288818	3.93132	0.70282	b1100	(x=38.54 y=24.23)	0.10754	3.09267	0.648762		b231	(x=45.06 y=32.78)	0.153084	3.93805	0.705639	b193	(x=41.74 y=18.54)
											b224	(x=31.06 y=63.93)	0.13662	1.73551	0.751801	b141	(x=34.37 y=21.74)	0.0793664	2.81411	0.629153	b286	(x=44.98 y=30.78)	0.158726	3.39574	0.687126		b165	(x=36.46 y=41.62)	0.00630063	1.80109	0.690218	b160	(x=20.72 y=6.23)	0.286206	3.75716	0.691222	b1102	(x=41.20 y=47.23)	0.336778	2.75748	0.638617		b233	(x=45.62 y=36.67)	0.498064	3.22081	0.71516	b195	(x=42.78 y=49.38)
											b225	(x=32.79 y=61.48)	0.0625579	1.82843	0.706492	b142	(x=34.34 y=5.21)	0.0368085	4.31779	0.705085	b288	(x=46.66 y=47.88)	0.292323	2.57495	0.685531		b166	(x=37.21 y=33.83)	0.123811	3.48649	0.676982	b161	(x=21.48 y=26.96)	0.442718	3.45197	0.706561	b1104	(x=44.18 y=34.63)	0.105754	3.37665	0.651391		b234	(x=45.19 y=18.65)	0.0462321	1.64743	0.801238	b196	(x=44.46 y=46.74)
											b226	(x=35.54 y=60.04)	0.340914	2.05622	0.771614	b143	(x=35.47 y=64.03)	0.242762	3.41256	0.70984	b290	(x=48.86 y=49.98)	0.163738	3.89443	0.662198		b167	(x=41.26 y=32.88)	0.0331751	1.79948	0.741005	b162	(x=22.82 y=11.63)	0.347314	3.4246	0.726244	b1106	(x=46.01 y=12.67)	0.00359856	3.1271	0.683548		b235	(x=46.60 y=48.85)	0.274322	1.96509	0.754528	b199	(x=46.48 y=14.50)
											b227	(x=35.45 y=30.96)	0.0657739	2.96347	0.706829	b144	(x=35.36 y=46.58)	0.2726	2.3601	0.724011	b291	(x=49.37 y=61.85)	0.296222	3.73599	0.710204		b168	(x=41.81 y=45.28)	0.123886	1.89391	0.736071	b163	(x=22.92 y=41.18)	0.416617	2.73383	0.703691	b1107	(x=46.71 y=42.52)	0.839102	3.39974	0.656767		b236	(x=47.04 y=70.43)	0.567628	2.32427	0.7796	b200	(x=47.30 y=17.37)
											b232	(x=44.17 y=61.34)	0.148047	3.2055	0.765517	b145	(x=37.86 y=41.18)	0.376826	4.04331	0.653887	b293	(x=52.94 y=78.48)	0.106996	2.36803	0.760716		b169	(x=41.80 y=19.10)	0.159857	2.86328	0.703374	b165	(x=26.67 y=45.86)	0.100277	1.84439	0.732717	b1108	(x=47.07 y=33.34)	0.00436421	1.84429	0.64219		b237	(x=48.38 y=26.10)	1.41909	1.99724	0.834942	b201	(x=48.09 y=52.63)
											b233	(x=45.46 y=45.16)	0.0831033	3.55259	0.670517	b146	(x=37.47 y=23.99)	0.346401	2.83738	0.716971	b296	(x=54.55 y=36.22)	0.231111	2.61884	0.734597		b170	(x=45.25 y=46.13)	0.0451932	2.47813	0.712223	b166	(x=26.50 y=2.48)	0.0673226	2.22632	0.771453	b1110	(x=49.82 y=9.00)	0.285325	3.24277	0.718834		b239	(x=51.95 y=26.17)	0.974137	2.61542	0.969782	b202	(x=48.17 y=6.69)
											b234	(x=46.19 y=36.11)	0.276215	3.32101	0.696417	b147	(x=36.83 y=17.50)	0.0662458	2.30845	0.692245	b298	(x=56.10 y=26.34)	0.238279	3.04086	0.757344		b171	(x=44.92 y=67.30)	0.153939	2.02807	0.784671	b167	(x=28.37 y=39.46)	0.25636	2.79888	0.748178	b1112	(x=52.94 y=72.65)	0.212473	4.14229	0.64088		b244	(x=55.34 y=22.77)	0.50531	3.0519	0.776921	b203	(x=47.80 y=66.77)
											b236	(x=50.22 y=60.01)	0.259677	3.14439	0.732263	b148	(x=37.69 y=9.67)	0.302167	2.65862	0.675696	b300	(x=59.08 y=47.15)	0.0124356	2.10066	0.749775		b172	(x=47.06 y=10.18)	0.190043	1.8673	0.735992	b168	(x=30.32 y=67.72)	0.0455161	3.03661	0.697751	b1113	(x=51.75 y=57.91)	0.113451	2.03662	0.686683		b245	(x=54.90 y=27.51)	0.0132317	2.00152	0.763477	b204	(x=50.96 y=77.31)
											b237	(x=52.37 y=14.35)	0.098169	2.1608	0.745422	b150	(x=38.76 y=60.79)	0.0151366	2.44196	0.706457	b301	(x=58.67 y=40.59)	0.00268963	2.12341	0.728015		b173	(x=47.61 y=49.69)	0.302749	3.26556	0.689031	b169	(x=30.37 y=78.27)	0.0934576	1.67424	0.809848	b1114	(x=53.02 y=54.60)	0.0666698	1.82884	0.69373		b246	(x=54.64 y=45.75)	0.509239	2.61479	0.720893	b205	(x=50.55 y=20.23)
											b238	(x=54.55 y=48.47)	0.0399507	2.04291	0.727605	b151	(x=39.90 y=78.81)	0.414479	3.83854	0.725869	b302	(x=60.19 y=54.89)	0.162843	2.13465	0.665162		b174	(x=48.27 y=28.90)	0.0836318	1.96794	0.709467	b170	(x=30.40 y=33.50)	0.00224967	1.80556	0.752912	b1115	(x=59.78 y=43.47)	0.153034	2.29638	0.667556		b248	(x=58.31 y=39.85)	0.116316	3.00013	0.716021	b206	(x=52.28 y=49.60)
											b239	(x=56.02 y=41.50)	0.0716931	3.65515	0.657453	b152	(x=40.89 y=51.90)	0.0722392	3.46252	0.703818	b304	(x=60.87 y=71.75)	0.204791	2.89106	0.676533		b175	(x=48.41 y=59.41)	0.134327	1.72674	0.706227	b171	(x=31.12 y=52.48)	0.287202	2.49455	0.758995	b1116	(x=59.84 y=56.27)	0.0181665	1.76477	0.648824		b249	(x=58.85 y=35.42)	0.159567	3.00773	0.739429	b207	(x=55.94 y=27.53)
											b240	(x=57.21 y=29.06)	0.252	2.63562	0.735137	b153	(x=44.50 y=46.76)	0.193066	3.50281	0.639785	b305	(x=61.05 y=64.21)	0.218409	2.81893	0.69279		b176	(x=49.23 y=38.46)	0.282291	2.70144	0.720637	b172	(x=31.18 y=11.74)	0.149482	2.22242	0.737628	b1117	(x=61.50 y=69.23)	0.0152391	1.87056	0.673139		b250	(x=58.49 y=46.55)	0.481022	2.69285	0.820284	b208	(x=56.55 y=39.12)
											b241	(x=57.59 y=57.25)	0.174455	2.03763	0.719319	b154	(x=45.83 y=40.00)	0.0585324	2.81724	0.683548	b310	(x=64.30 y=26.67)	0.419118	3.38083	0.703658		b177	(x=49.48 y=7.39)	0.263744	2.24452	0.757613	b173	(x=34.17 y=69.13)	0.171694	2.4962	0.710013	b1118	(x=65.14 y=35.34)	0.0938871	1.74612	0.645202		b252	(x=58.29 y=75.13)	0.149895	1.61665	0.811816	b209	(x=57.16 y=78.86)
											b242	(x=59.71 y=59.34)	0.172078	2.48558	0.754508	b155	(x=46.04 y=23.18)	0.225522	2.13159	0.644307	b313	(x=65.17 y=69.18)	0.240765	2.32627	0.732881		b178	(x=50.37 y=66.50)	0.219416	1.86013	0.762145	b175	(x=36.60 y=15.27)	0.135547	2.46396	0.729113	b1120	(x=67.58 y=73.37)	0.280813	3.63202	0.687231		b253	(x=61.86 y=63.54)	0.918429	3.57026	0.78161	b211	(x=58.50 y=52.82)
											b243	(x=61.85 y=17.70)	0.207079	2.67303	0.695694	b156	(x=46.01 y=57.78)	0.165451	1.8272	0.700123	b330	(x=71.33 y=61.50)	0.284455	1.99647	0.696691		b179	(x=51.63 y=41.34)	0.229735	3.27925	0.69448	b177	(x=39.22 y=51.10)	0.0154481	2.12319	0.743193	b1122	(x=2.67 y=41.19)	0.294956	3.67737	0.737874		b254	(x=63.10 y=26.84)	0.516665	2.26907	0.717061	b212	(x=60.30 y=33.48)
											b245	(x=66.88 y=16.16)	0.0978589	2.92645	0.695156	b157	(x=47.51 y=34.35)	0.0674954	2.24201	0.707697	b333	(x=72.49 y=73.37)	0.0553487	2.18286	0.700895		b180	(x=55.11 y=15.37)	0.232148	2.292	0.750026	b178	(x=39.56 y=31.29)	0.0263908	4.10927	0.713258	b1123	(x=3.63 y=40.80)	0.233632	2.28997	0.769731		b255	(x=62.73 y=39.88)	0.00818594	2.23781	0.783828	b213	(x=59.71 y=61.41)
											b247	(x=68.55 y=58.22)	0.0275377	4.20107	0.71431	b158	(x=48.37 y=46.03)	0.140707	2.14199	0.697629	b334	(x=73.18 y=75.03)	0.161977	3.73558	0.646931		b181	(x=56.14 y=55.43)	0.0211024	3.19969	0.711389	b179	(x=39.39 y=10.62)	0.527539	2.23673	0.736632	b1124	(x=3.13 y=53.53)	0.301663	3.7455	0.712649		b256	(x=64.14 y=31.59)	0.103307	2.8321	0.790452	b215	(x=60.51 y=3.34)
											b250	(x=76.09 y=50.93)	0.0849582	2.9562	0.754969	b159	(x=50.03 y=61.34)	0.0210864	4.84587	0.937316	b336	(x=72.37 y=39.51)	0.163747	2.97559	0.719893		b182	(x=56.94 y=50.43)	0.0403016	2.01263	0.718941	b180	(x=41.79 y=45.99)	0.0968109	4.13061	0.670598	b1125	(x=3.29 y=54.49)	0.372309	2.32872	0.662168		b257	(x=63.99 y=54.77)	0.617027	3.42759	0.726737	b216	(x=62.54 y=65.69)
											b259	(x=3.10 y=59.66)	0.153839	2.26191	0.705185	b160	(x=48.60 y=7.59)	0.193888	3.36495	0.661167	b339	(x=74.57 y=55.85)	0.350365	2.22821	0.775005		b183	(x=57.15 y=46.64)	0.0991705	2.26913	0.720175	b181	(x=43.15 y=61.54)	0.359232	3.00177	0.737673	b1126	(x=3.83 y=55.08)	0.0137571	1.99616	0.829034		b258	(x=64.78 y=46.20)	0.272173	2.65219	0.810725	b217	(x=63.26 y=25.50)
											b260	(x=3.60 y=60.53)	0.364436	2.76303	0.638532	b161	(x=49.49 y=23.49)	0.321384	2.41536	0.640362	b340	(x=76.25 y=37.47)	0.309511	3.81657	0.658768		b184	(x=58.00 y=23.11)	0.330264	2.07022	0.745792	b182	(x=43.39 y=8.94)	0.332187	3.02786	0.723193	b1128	(x=5.07 y=5.51)	0.456883	2.85339	0.867699		b259	(x=65.51 y=27.66)	0.177422	2.52669	0.738674	b218	(x=63.85 y=39.80)
											b262	(x=3.84 y=33.90)	0.0375965	2.17075	0.662221	b162	(x=49.63 y=52.47)	0.347031	4.04175	0.682018	b342	(x=75.20 y=61.07)	0.0944578	2.44051	0.765723		b185	(x=58.23 y=13.78)	0.331442	2.89004	0.703707	b183	(x=43.45 y=16.78)	0.38467	2.56606	0.734382	b1129	(x=5.42 y=7.26)	0.288594	3.00162	0.852152		b260	(x=65.67 y=69.35)	0.569615	4.01682	0.779461	b219	(x=63.87 y=33.95)
											b263	(x=4.54 y=33.93)	0.150574	1.7309	0.653839	b163	(x=49.75 y=78.68)	0.174537	1.96371	0.704149	b343	(x=76.20 y=44.95)	0.207535	1.84373	0.731178		b186	(x=59.16 y=33.59)	0.117701	2.93536	0.711626	b184	(x=44.30 y=39.18)	0.26472	3.61674	0.718528	b1130	(x=10.08 y=33.57)	0.332516	2.42204	0.732228		b261	(x=67.30 y=0.91)	0.273655	5.15677	0.74217	b220	(x=64.81 y=13.70)
											b264	(x=9.98 y=57.10)	0.0629572	2.90114	0.645591	b164	(x=50.44 y=31.04)	0.199475	2.657	0.710107	b356	(x=5.42 y=15.99)	0.0263048	1.88104	0.687663		b187	(x=59.96 y=26.42)	0.274052	3.33337	0.643377	b185	(x=45.45 y=49.24)	0.0543171	1.68511	0.809765	b1131	(x=10.99 y=34.29)	0.38413	2.10862	0.811253		b262	(x=67.19 y=50.05)	0.433547	3.55864	0.761807	b221	(x=65.18 y=38.67)
											b266	(x=10.07 y=57.77)	0.189125	2.60485	0.628508	b165	(x=53.12 y=21.61)	0.0356856	3.53619	0.6723	b357	(x=5.91 y=16.90)	0.324797	2.74643	0.653567		b188	(x=59.88 y=56.47)	0.0548955	1.92537	0.707107	b186	(x=46.72 y=11.00)	0.270735	2.00649	0.701348	b1132	(x=22.98 y=55.00)	0.307969	3.3222	0.609631		b263	(x=66.51 y=35.39)	0.546624	3.18844	0.784615	b222	(x=65.75 y=73.60)
											b267	(x=10.71 y=58.33)	0.0865435	3.5006	0.545925	b166	(x=54.71 y=10.42)	0.123809	3.20023	0.690153	b367	(x=15.17 y=23.14)	0.150127	2.64116	0.671786		b189	(x=60.05 y=46.83)	0.19864	3.08396	0.735384	b187	(x=47.23 y=22.83)	0.322591	2.17478	0.806168	b1133	(x=23.61 y=54.60)	0.460875	2.04854	0.664034		b264	(x=67.56 y=65.55)	0.00880701	1.9664	0.769101	b223	(x=67.00 y=30.86)
											b268	(x=10.47 y=39.59)	0.343192	3.17202	0.662741	b167	(x=54.95 y=78.05)	0.190618	2.07129	0.75687	b368	(x=15.95 y=24.09)	0.00644244	2.55451	0.731367		b192	(x=62.35 y=61.53)	0.278368	1.88103	0.736155	b188	(x=48.25 y=57.07)	0.154813	2.57368	0.73166	b1134	(x=24.27 y=53.63)	0.217164	2.36881	0.637088		b265	(x=70.51 y=34.86)	0.29427	3.44835	0.736583	b225	(x=69.20 y=31.59)
											b269	(x=11.67 y=41.35)	0.192585	3.23981	0.669761	b168	(x=58.98 y=27.08)	0.196875	2.30015	0.72735	b370	(x=17.88 y=41.79)	0.132609	2.61031	0.682479		b193	(x=65.21 y=47.97)	0.268901	2.79106	0.721843	b189	(x=48.58 y=51.28)	0.162497	1.79337	0.764229	b1135	(x=39.49 y=69.03)	0.318608	2.75729	0.682837		b267	(x=72.75 y=52.71)	0.797751	2.90734	0.854619	b226	(x=71.96 y=47.78)
											b271	(x=12.42 y=21.95)	0.148235	3.15274	0.639495	b169	(x=59.94 y=63.18)	0.00913217	1.82781	0.698482	b371	(x=18.61 y=42.99)	0.0207154	1.71513	0.718004		b194	(x=66.32 y=21.73)	0.275583	3.27126	0.677197	b190	(x=48.37 y=18.72)	0.257719	2.05443	0.731196	b1136	(x=41.14 y=67.98)	0.0211067	4.43633	0.580034		b268	(x=73.27 y=25.58)	0.55001	1.99831	0.785366	b227	(x=71.64 y=57.97)
											b272	(x=13.03 y=21.63)	0.0764124	2.25951	0.64324	b170	(x=62.11 y=74.11)	0.151621	2.90883	0.704674	b373	(x=18.12 y=59.53)	0.186049	3.23198	0.645649		b195	(x=67.26 y=30.19)	0.0372334	2.73697	0.715269	b191	(x=49.32 y=44.18)	0.241662	3.15683	0.729329	b1138	(x=76.02 y=68.41)	0.117057	2.16837	0.608954		b269	(x=75.06 y=57.21)	0.184545	3.71631	0.73042	b228	(x=72.83 y=62.20)
											b281	(x=15.19 y=54.33)	0.180261	3.13796	0.665002	b171	(x=64.13 y=12.42)	0.470992	2.28956	0.676757	b374	(x=18.85 y=59.65)	0.0148064	2.04672	0.704526		b197	(x=74.51 y=53.85)	0.00079852	2.30622	0.684664	b192	(x=49.46 y=70.56)	0.0385114	1.68798	0.702147	b1139	(x=75.92 y=67.49)	0.448859	3.1431	0.63099		b271	(x=74.47 y=33.53)	0.0433101	2.33964	0.811987	b229	(x=72.68 y=78.20)
											b282	(x=15.07 y=57.20)	0.00248592	2.31387	0.703673	b172	(x=64.63 y=51.38)	0.231882	3.29761	0.689331	b387	(x=21.82 y=62.07)	0.0931215	2.28777	0.698393		b198	(x=74.95 y=60.58)	0.069163	2.84632	0.729242	b193	(x=52.70 y=37.37)	0.207593	2.20249	0.751965	b1147	(x=1.70 y=69.88)	0.298438	2.87203	0.848169		b272	(x=75.28 y=62.72)	0.478346	2.86837	0.670554	b230	(x=73.55 y=25.43)
											b283	(x=16.05 y=54.59)	0.169961	3.72367	0.59891	b173	(x=66.02 y=61.24)	0.227451	3.99829	0.675609	b389	(x=22.34 y=49.16)	0.15772	1.94848	0.599373		b199	(x=74.29 y=76.75)	0.15011	2.70331	0.741213	b194	(x=54.09 y=62.56)	0.232055	3.65237	0.681451	b1155	(x=4.04 y=33.55)	0.0426211	3.66876	0.770629		b275	(x=78.49 y=76.23)	0.315511	3.60731	0.669817	b231	(x=78.74 y=72.67)
											b284	(x=15.72 y=31.16)	0.287012	2.21759	0.686208	b174	(x=64.89 y=5.68)	0.132919	1.95478	0.694716	b390	(x=22.72 y=49.93)	0.423683	2.29361	0.553763		b200	(x=74.63 y=9.28)	0.0655684	2.06181	0.74044	b195	(x=55.95 y=21.49)	0.225237	2.83361	0.727416	b1158	(x=5.57 y=27.98)	0.202456	2.16543	0.784811		b276	(x=78.08 y=35.28)	0.0536716	2.30203	0.901373	b232	(x=78.74 y=66.72)
											b285	(x=15.89 y=31.89)	0.31877	1.94683	0.700765	b175	(x=65.50 y=45.43)	0.183094	2.44728	0.69867	b396	(x=28.60 y=61.71)	0.221246	4.47884	0.592897		b201	(x=78.17 y=77.46)	0.0732165	1.77357	0.748647	b196	(x=57.65 y=59.70)	0.00525585	3.38232	0.66226	b1159	(x=5.45 y=38.33)	0.229887	2.73272	0.712655		b281	(x=1.74 y=34.54)	0.55625	2.61082	0.756076	b238	(x=2.79 y=27.46)
											b290	(x=30.78 y=25.56)	0.134685	2.63591	0.575386	b176	(x=66.96 y=34.96)	0.189959	2.07278	0.754398	b397	(x=29.44 y=62.55)	0.125599	2.13226	0.761462		b206	(x=15.05 y=56.99)	0.116135	2.88234	0.689152	b197	(x=57.71 y=41.22)	0.0211805	2.50141	0.716239	b1163	(x=8.26 y=61.33)	0.0977552	2.76175	0.755152		b282	(x=1.16 y=33.68)	0.7544	1.80785	0.699722	b239	(x=2.85 y=26.54)
											b291	(x=31.35 y=25.04)	0.0123426	2.13194	0.627129	b177	(x=68.83 y=66.24)	0.0549658	3.31553	0.697682	b398	(x=31.40 y=25.96)	0.0290533	2.37085	0.709822		b208	(x=17.31 y=57.37)	0.279224	3.4637	0.63626	b198	(x=58.41 y=50.89)	0.0655964	1.8083	0.708905	b1179	(x=21.77 y=66.70)	0.379035	3.98376	0.664285		b283	(x=7.38 y=75.46)	0.343848	2.25195	0.939917	b243	(x=6.72 y=52.20)
											b292	(x=31.92 y=26.21)	0.24904	3.4411	0.643942	b178	(x=68.34 y=18.70)	0.310363	2.00573	0.71437	b399	(x=32.41 y=26.52)	0.290576	2.42219	0.635491		b209	(x=16.93 y=59.04)	0.123899	2.71031	0.665494	b199	(x=61.30 y=7.09)	0.101522	2.75306	0.752026	b1183	(x=24.47 y=29.38)	0.449373	2.44898	0.682361		b284	(x=7.72 y=74.51)	0.122168	2.4641	0.661454	b244	(x=7.88 y=52.65)
											b293	(x=32.61 y=26.27)	0.311105	1.81954	0.644737	b179	(x=70.94 y=21.25)	0.315249	2.12422	0.809866	b401	(x=38.97 y=53.46)	0.263445	3.21136	0.64325		b216	(x=45.59 y=59.01)	0.0179235	3.71935	0.604731	b200	(x=63.02 y=49.36)	0.403336	2.2162	0.744838	b1184	(x=25.89 y=72.16)	0.0595202	1.83598	0.7377		b285	(x=12.68 y=5.35)	0.670233	2.18506	0.783272	b245	(x=7.81 y=35.33)
											b297	(x=39.69 y=41.27)	0.191876	3.01176	0.638599	b180	(x=72.85 y=43.07)	0.168014	3.09331	0.701863	b402	(x=39.42 y=55.38)	0.255939	2.66541	0.680005		b217	(x=45.71 y=57.91)	0.328047	2.26788	0.762207	b201	(x=63.10 y=39.79)	0.148403	1.95925	0.878747	b1185	(x=26.60 y=2.78)	0.291946	3.70603	0.649531		b286	(x=13.68 y=5.20)	0.410526	2.20017	0.673759	b247	(x=8.00 y=20.20)
											b298	(x=40.24 y=40.09)	0.325251	3.4628	0.628172	b181	(x=71.96 y=2.43)	0.0310959	2.05388	0.71392	b403	(x=41.81 y=15.50)	0.133377	3.30712	0.588059		b218	(x=46.10 y=56.31)	0.142924	1.99273	0.684692	b202	(x=64.06 y=44.97)	0.11129	3.30669	0.702486	b1186	(x=26.61 y=43.89)	0.640019	1.96042	0.766275		b294	(x=19.51 y=17.86)	0.53097	2.74236	0.680732	b248	(x=8.27 y=19.09)
											b306	(x=50.37 y=41.45)	0.460564	3.79401	0.685631	b182	(x=73.58 y=56.60)	0.239645	3.32845	0.666388	b407	(x=41.98 y=66.60)	0.0378368	2.63778	0.671944		b219	(x=49.81 y=34.18)	0.0448388	1.80285	0.714959	b203	(x=64.22 y=72.64)	0.130887	2.89707	0.73681	b1187	(x=29.60 y=73.96)	0.25561	2.34859	0.696841		b295	(x=19.81 y=15.25)	0.532389	4.41235	0.791527	b249	(x=7.47 y=12.28)
											b307	(x=51.62 y=41.51)	0.128118	2.75679	0.680904	b183	(x=73.61 y=73.24)	0.0178483	3.07179	0.676447	b408	(x=42.11 y=65.75)	0.214703	2.29457	0.704603		b220	(x=51.70 y=33.87)	0.0814918	1.93807	0.590198	b204	(x=65.73 y=57.43)	0.00466648	2.02595	0.73332	b1188	(x=33.19 y=59.64)	0.427682	3.67537	0.638762		b296	(x=20.62 y=8.70)	0.328688	2.35912	0.699024	b250	(x=8.82 y=11.84)
											b308	(x=49.49 y=22.75)	0.345831	3.29923	0.670108	b184	(x=74.43 y=65.91)	0.140904	2.28826	0.731618	b409	(x=41.85 y=44.65)	0.062435	1.9062	0.654977		b221	(x=53.04 y=31.56)	0.353811	2.41175	0.646609	b205	(x=67.02 y=10.21)	0.0101123	2.01013	0.772336	b1189	(x=34.31 y=49.53)	0.0258253	3.34933	0.662963		b297	(x=21.44 y=8.47)	1.06296	1.9465	0.824115	b251	(x=8.73 y=9.32)
											b309	(x=50.17 y=22.03)	0.295495	1.94183	0.581378	b185	(x=75.87 y=45.78)	0.336274	3.52032	0.704213	b416	(x=50.07 y=23.92)	0.441159	3.60229	0.636904		b222	(x=53.52 y=32.17)	0.397335	4.38752	0.7644	b206	(x=67.62 y=31.54)	0.229698	2.79211	0.694207	b1190	(x=35.10 y=22.78)	0.466475	4.14827	0.647219		b304	(x=36.26 y=27.37)	0.870315	2.60924	0.763481	b252	(x=9.62 y=10.84)
											b311	(x=53.57 y=9.58)	0.104019	1.76953	0.62923	b186	(x=78.20 y=18.11)	0.0296447	2.14197	0.739168	b417	(x=50.69 y=23.48)	0.0237173	2.17446	0.639557		b223	(x=49.57 y=15.54)	0.0829875	4.09724	0.61975	b207	(x=68.15 y=42.31)	0.0883164	2.98407	0.697055	b1191	(x=34.80 y=63.64)	0.10384	1.73894	0.659366		b305	(x=37.13 y=28.39)	0.41248	2.16755	0.687254	b254	(x=9.69 y=56.73)
											b312	(x=54.78 y=9.90)	0.491548	1.65524	0.693336	b190	(x=10.22 y=62.47)	0.0023056	3.02545	0.632287	b422	(x=50.42 y=28.97)	0.297726	4.12091	0.603404		b224	(x=50.50 y=17.32)	0.107231	2.13414	0.692654	b210	(x=68.85 y=14.85)	0.344962	1.80411	0.708417	b1192	(x=41.49 y=16.24)	0.917495	3.82873	0.604488		b307	(x=38.23 y=42.64)	0.357685	4.0085	0.614179	b255	(x=10.82 y=56.63)
											b315	(x=60.46 y=31.58)	0.0984409	2.65759	0.72285	b191	(x=10.66 y=63.25)	0.281265	2.18925	0.696849	b423	(x=51.92 y=28.37)	0.0806926	2.57078	0.792659		b225	(x=52.11 y=22.91)	0.0659916	2.44675	0.63885	b211	(x=70.22 y=72.03)	0.160114	2.32253	0.70442	b1193	(x=41.15 y=55.80)	0.06963	1.96058	0.604073		b308	(x=36.86 y=43.37)	0.612519	1.73625	0.761218	b256	(x=15.09 y=68.26)
											b318	(x=63.28 y=60.93)	0.35719	1.95304	0.649142	b192	(x=16.67 y=74.47)	0.0270712	2.10845	0.69709	b431	(x=52.65 y=71.31)	0.116359	3.18038	0.633536		b226	(x=52.74 y=23.29)	0.0871341	2.36268	0.687924	b212	(x=71.39 y=10.43)	0.0548631	2.13296	0.721504	b1194	(x=41.51 y=53.26)	0.0273326	1.84632	0.60397		b309	(x=37.89 y=44.97)	0.580248	4.56429	0.683989	b257	(x=16.52 y=68.79)
											b319	(x=63.59 y=59.02)	0.255216	1.96229	0.653761	b195	(x=25.66 y=63.30)	0.426349	2.05944	0.725484	b432	(x=54.10 y=71.75)	0.15549	2.38653	0.651435		b227	(x=58.36 y=71.55)	0.396096	1.69012	0.71823	b213	(x=73.09 y=35.30)	0.235619	1.92262	0.685551	b1195	(x=42.39 y=44.93)	0.180734	2.11711	0.718215		b312	(x=39.08 y=4.97)	0.32401	2.39904	0.739079	b259	(x=16.85 y=13.76)
											b320	(x=63.94 y=60.30)	0.112423	1.99447	0.776234	b196	(x=22.77 y=63.25)	0.0944551	1.77179	0.678949	b434	(x=54.57 y=72.30)	0.512585	1.71359	0.674955		b231	(x=62.29 y=13.23)	0.0556367	1.53903	0.802484	b214	(x=73.65 y=21.85)	0.106877	2.21697	0.711144	b1196	(x=44.97 y=31.46)	0.172516	2.75894	0.610382		b313	(x=39.36 y=6.98)	0.343617	1.89335	0.72568	b260	(x=17.21 y=15.01)
											b321	(x=63.48 y=13.44)	0.258563	3.56993	0.663879	b197	(x=23.63 y=62.15)	0.214717	2.93544	0.669171	b435	(x=53.02 y=33.07)	0.848587	2.36986	0.719021		b232	(x=62.58 y=12.22)	0.267439	3.04724	0.658087	b215	(x=75.60 y=27.46)	0.226635	1.97001	0.750482	b1197	(x=48.64 y=17.27)	0.42066	3.37212	0.598221		b314	(x=40.19 y=7.54)	0.481695	1.92084	0.692067	b270	(x=31.31 y=28.74)
											b322	(x=64.50 y=14.02)	0.379096	3.1103	0.630999	b198	(x=26.27 y=20.11)	0.31964	2.93648	0.658691	b436	(x=53.99 y=33.78)	0.0465453	2.15309	0.689278		b233	(x=67.35 y=9.70)	0.0697038	2.46161	0.725717	b216	(x=77.54 y=11.90)	0.00671488	1.90061	0.750824	b1198	(x=48.24 y=8.80)	0.0589882	3.03831	0.576441		b315	(x=40.77 y=69.99)	0.124356	2.98363	0.59071	b271	(x=31.88 y=29.86)
											b323	(x=67.47 y=23.43)	0.135498	2.51724	0.607067	b199	(x=27.56 y=19.12)	0.242863	2.98436	0.635279	b447	(x=55.67 y=56.66)	0.0996878	3.42176	0.651903		b234	(x=68.00 y=9.42)	0.304086	2.93529	0.620815	b217	(x=77.84 y=37.48)	0.0948081	2.97485	0.686898	b1199	(x=49.69 y=5.10)	0.10079	2.49402	0.610446		b316	(x=41.72 y=70.97)	0.135607	3.57896	0.768996	b276	(x=33.05 y=46.05)
											b324	(x=68.01 y=24.12)	0.282328	1.69633	0.67996	b201	(x=29.81 y=69.91)	0.297679	2.75902	0.703689	b448	(x=55.97 y=55.57)	0.261771	2.96628	0.628415		b235	(x=74.10 y=27.83)	0.0520649	2.62129	0.594291	b222	(x=3.39 y=56.21)	0.166137	1.99225	0.716272	b1201	(x=51.84 y=15.42)	0.0794646	3.38693	0.557718		b317	(x=42.73 y=27.23)	0.377192	1.95448	0.911505	b277	(x=37.09 y=1.99)
											b329	(x=70.63 y=15.07)	0.362408	2.27194	0.6386	b202	(x=31.08 y=70.41)	0.00282816	2.0156	0.684225	b451	(x=56.58 y=63.41)	0.113285	3.61173	0.626148		b236	(x=73.72 y=29.43)	0.305415	3.97257	0.711107	b223	(x=4.17 y=55.98)	0.241137	2.38298	0.640431	b1202	(x=52.57 y=7.98)	0.320883	3.37518	0.594683		b318	(x=43.62 y=26.60)	1.04473	1.73828	0.765817	b278	(x=38.58 y=3.30)
											b330	(x=71.24 y=15.40)	0.52093	2.33383	0.678345	b203	(x=39.15 y=68.36)	0.0774448	1.91729	0.688996	b452	(x=56.64 y=64.14)	0.0555456	2.14498	0.696125		b239	(x=78.89 y=3.66)	0.0399557	1.90224	0.7074	b226	(x=7.11 y=53.11)	0.125497	2.81027	0.702435	b1203	(x=52.85 y=23.07)	0.041078	2.15146	0.558592		b319	(x=42.39 y=45.98)	0.26405	1.72587	0.671781	b292	(x=54.20 y=4.04)
											b331	(x=74.25 y=30.14)	0.0556991	2.21861	0.689844	b204	(x=38.10 y=68.29)	0.0506525	2.16108	0.656443	b453	(x=58.06 y=76.22)	0.13686	3.04514	0.652902		b244	(x=2.38 y=44.42)	0.108765	2.89629	0.743471	b227	(x=7.63 y=52.52)	0.151518	2.51447	0.715129	b1205	(x=56.48 y=41.26)	0.134262	1.87419	0.618096		b320	(x=43.46 y=45.85)	0.754267	4.02424	0.658412	b293	(x=55.35 y=2.42)
											b332	(x=74.83 y=29.76)	0.0433531	4.02731	0.626523	b207	(x=42.25 y=13.23)	0.211242	4.05617	0.579325	b454	(x=57.90 y=75.55)	0.339773	2.18802	0.705926		b245	(x=1.72 y=73.10)	0.035173	2.1708	0.79519	b228	(x=14.02 y=40.57)	0.0389713	3.71052	0.653597	b1207	(x=58.21 y=30.52)	0.108803	3.06311	0.563414		b322	(x=45.38 y=6.57)	0.352209	2.23999	0.769721	b297	(x=65.61 y=6.31)
											b333	(x=74.83 y=59.75)	0.218625	1.93753	0.588143	b208	(x=41.15 y=13.79)	0.00449564	1.84695	0.694637	b480	(x=2.71 y=56.71)	0.154711	2.53959	0.629901		b248	(x=6.57 y=64.03)	0.103748	3.28252	0.72905	b229	(x=16.17 y=41.67)	0.310002	3.16752	0.642037	b1208	(x=59.12 y=58.13)	0.146821	3.76749	0.602168		b323	(x=46.84 y=6.78)	0.411718	2.74606	0.645254	b298	(x=67.19 y=7.19)
											b340	(x=79.11 y=37.04)	0.21331	3.99839	0.618625	b209	(x=41.72 y=15.68)	0.0955337	3.271	0.607493	b481	(x=2.91 y=34.62)	0.223265	2.79048	0.663013		b249	(x=8.10 y=28.21)	0.0825032	1.89613	0.747476	b230	(x=21.15 y=55.25)	0.280597	3.18442	0.677611	b1209	(x=59.14 y=37.31)	0.148557	2.3429	0.61522		b326	(x=48.88 y=42.67)	0.498411	1.77581	0.717207	b302	(x=66.24 y=49.14)
											b341	(x=79.73 y=37.62)	0.0241458	2.32305	0.769967	b211	(x=43.95 y=20.06)	0.0996684	3.17075	0.607497	b482	(x=3.09 y=58.72)	0.0328113	1.97502	0.690469		b250	(x=12.10 y=57.93)	0.212731	3.62762	0.710974	b233	(x=21.84 y=17.60)	0.328402	4.09473	0.63032	b1210	(x=61.11 y=32.08)	0.0896422	2.07826	0.591812		b327	(x=50.11 y=43.31)	0.597383	3.03363	0.614189	b303	(x=66.93 y=50.20)
											b346	(x=2.82 y=41.20)	0.289199	2.89334	0.714525	b212	(x=46.37 y=20.29)	0.221522	4.10805	0.584629	b483	(x=5.22 y=17.34)	0.119139	4.12713	0.668644		b251	(x=12.39 y=7.44)	0.488236	3.07401	0.737002	b235	(x=23.53 y=30.49)	0.0990622	2.31488	0.693963	b1212	(x=62.48 y=49.77)	0.219909	1.76619	0.630776		b328	(x=51.17 y=43.20)	0.188707	2.64145	0.618978	b307	(x=72.49 y=29.22)
											b347	(x=3.43 y=34.16)	0.111882	2.31009	0.764105	b213	(x=46.81 y=19.44)	0.474489	2.2912	0.585714	b485	(x=5.51 y=55.41)	0.284912	3.08938	0.661908		b252	(x=13.02 y=69.18)	0.153812	2.15316	0.753684	b241	(x=40.48 y=26.86)	0.363518	1.76923	0.648525	b1215	(x=73.00 y=29.01)	0.102017	2.13469	0.598238		b341	(x=50.78 y=77.82)	0.312118	2.82383	0.669509	b312	(x=74.96 y=19.71)
											b349	(x=6.72 y=15.24)	0.201678	2.83697	0.764748	b218	(x=60.66 y=70.81)	0.0964486	2.46489	0.665647	b490	(x=7.49 y=58.21)	0.1419	2.35228	0.710729		b253	(x=12.73 y=45.29)	0.254265	2.09551	0.740595	b242	(x=41.12 y=25.47)	0.197726	2.09045	0.626746	b1216	(x=75.40 y=56.92)	0.106265	3.12326	0.591856		b342	(x=52.37 y=79.21)	0.201862	3.52117	0.743888	b313	(x=75.65 y=20.41)
											b350	(x=8.18 y=10.52)	0.0808936	3.02871	0.768569	b219	(x=67.67 y=42.53)	0.224209	3.40195	0.655235	b492	(x=8.49 y=28.43)	0.248068	2.72865	0.658981		b255	(x=14.17 y=31.92)	0.166895	1.93422	0.747792	b263	(x=1.54 y=76.54)	0.493476	3.41982	0.794001	b1217	(x=76.58 y=13.63)	0.397047	2.52373	0.593327		b343	(x=52.55 y=67.11)	0.513186	2.39404	0.690591	b314	(x=76.51 y=18.76)
											b352	(x=8.62 y=28.57)	0.0296702	2.07286	0.757944	b220	(x=68.61 y=43.00)	0.0939961	2.49227	0.634243	b494	(x=8.34 y=54.23)	0.297385	2.22952	0.702219		b256	(x=15.80 y=5.10)	0.108837	2.28417	0.729423	b264	(x=4.48 y=33.73)	0.169925	2.35592	0.825764	b1218	(x=78.12 y=6.29)	0.223491	1.71935	0.737172		b344	(x=53.40 y=66.38)	0.184315	3.32299	0.695155	b315	(x=75.64 y=50.62)
											b353	(x=8.44 y=52.87)	0.315335	2.47055	0.719117	b229	(x=2.71 y=30.88)	0.204982	2.71292	0.685794	b495	(x=8.52 y=3.97)	0.193239	2.47545	0.756702		b257	(x=17.26 y=14.81)	0.218331	2.64545	0.74289	b265	(x=7.34 y=9.20)	0.0100611	2.69977	0.736837	b1220	(x=13.07 y=28.72)	0.353204	3.47568	0.67		b358	(x=59.58 y=59.10)	0.707176	3.08399	0.752424	b316	(x=76.44 y=50.54)
											b357	(x=14.30 y=59.25)	0.306145	3.07438	0.668741	b230	(x=3.53 y=75.90)	0.153699	3.58277	0.662172	b496	(x=8.31 y=47.71)	0.231372	2.17239	0.773135		b258	(x=21.76 y=34.12)	0.0919679	3.42319	0.645274	b266	(x=10.54 y=65.21)	0.261577	3.79817	0.684726	b1221	(x=13.42 y=30.11)	0.181123	2.95845	0.699782		b359	(x=58.50 y=60.98)	0.750257	3.5758	0.729204	b317	(x=77.73 y=55.32)
											b359	(x=14.79 y=39.55)	0.101902	3.73159	0.712654	b232	(x=4.64 y=20.99)	0.263051	2.52923	0.708932	b497	(x=8.73 y=62.52)	0.00107626	1.96282	0.733114		b259	(x=25.05 y=36.41)	0.00592012	2.36063	0.760867	b267	(x=10.17 y=37.44)	0.178274	1.95161	0.746352	b1225	(x=53.62 y=20.88)	0.104028	2.26634	0.538671		b362	(x=66.32 y=42.31)	0.344774	3.16974	0.880654	b318	(x=78.16 y=57.40)
											b360	(x=16.81 y=45.44)	0.22505	3.70071	0.66662	b233	(x=7.75 y=52.51)	0.250882	2.30185	0.704323	b499	(x=10.14 y=26.26)	0.0081206	2.13012	0.642148		b260	(x=26.17 y=4.99)	0.0262376	2.02593	0.766277	b269	(x=11.60 y=29.98)	0.176894	2.2273	0.797543	b1226	(x=54.51 y=19.51)	0.000916547	2.08132	0.566643		b363	(x=67.33 y=42.63)	0.351817	2.63918	0.582134	b319	(x=78.84 y=55.98)
											b361	(x=16.06 y=62.89)	0.384732	2.24867	0.775789	b234	(x=10.58 y=30.80)	0.351775	2.04404	0.663617	b500	(x=9.81 y=56.65)	0.342399	2.28909	0.695591		b261	(x=26.44 y=30.33)	0.119304	2.74325	0.702286	b270	(x=14.50 y=15.68)	0.156682	3.32753	0.676784	b107	(x=2.03 y=24.29)	0.215729	2.56242	0.943761		b364	(x=68.81 y=42.43)	0.181823	2.27622	0.697098	b322	(x=2.24 y=75.66)
											b362	(x=17.13 y=24.94)	0.134989	2.59962	0.716642	b235	(x=12.76 y=16.58)	0.238945	2.98221	0.684558	b501	(x=10.89 y=47.73)	0.0807982	2.16169	0.732117		b262	(x=29.15 y=38.65)	0.0482139	2.5613	0.712525	b271	(x=15.15 y=45.29)	0.150763	3.4034	0.68696	b172	(x=3.67 y=47.90)	0.192375	3.91999	0.87118		b365	(x=68.19 y=57.91)	0.483303	5.03847	0.631171	b323	(x=2.72 y=42.94)
											b363	(x=16.76 y=34.10)	0.290644	2.2991	0.74881	b236	(x=13.48 y=7.57)	0.0878322	2.17486	0.68335	b504	(x=15.97 y=37.21)	0.270988	3.00554	0.708308		b263	(x=29.56 y=53.72)	0.302297	3.02733	0.703608	b272	(x=18.00 y=33.03)	0.164773	3.49059	0.708988	b252	(x=13.02 y=63.96)	0.214617	3.15496	0.747062		b366	(x=68.39 y=59.06)	0.604135	1.97114	0.68997	b324	(x=2.94 y=52.28)
											b366	(x=19.15 y=33.90)	0.301032	2.81839	0.666214	b237	(x=13.88 y=58.53)	0.013039	2.21787	0.701763	b506	(x=17.74 y=21.69)	0.304484	2.37689	0.681456		b264	(x=29.92 y=17.78)	0.577707	3.8487	0.670287	b273	(x=18.29 y=14.79)	0.00504304	1.90611	0.747122	b255	(x=15.94 y=16.05)	0.244508	3.74236	0.787578		b370	(x=70.80 y=60.16)	0.650238	1.95324	0.721838	b325	(x=4.34 y=19.25)
											b367	(x=21.26 y=7.09)	0.139808	3.35737	0.70248	b239	(x=21.51 y=27.52)	0.205538	3.57705	0.653018	b508	(x=19.02 y=24.38)	0.204024	3.68925	0.698786		b265	(x=31.36 y=60.38)	0.288738	2.06423	0.716921	b274	(x=18.78 y=77.08)	0.191716	2.58183	0.727082	b258	(x=16.62 y=38.08)	0.0212273	3.47892	0.737904		b371	(x=72.58 y=60.16)	0.147069	2.24126	0.728442	b327	(x=8.82 y=31.63)
											b370	(x=21.44 y=31.72)	0.322064	2.40671	0.711306	b240	(x=22.52 y=45.56)	0.219605	3.25873	0.644129	b511	(x=19.39 y=7.34)	0.195814	2.33491	0.743953		b266	(x=34.66 y=8.56)	0.0515216	2.22313	0.742982	b275	(x=19.70 y=54.87)	0.150178	2.0154	0.748769	b260	(x=17.70 y=50.41)	0.29913	3.16376	0.739746		b372	(x=73.80 y=60.14)	0.225813	2.32281	0.704329	b328	(x=8.82 y=8.56)
											b371	(x=23.01 y=43.20)	0.0941775	3.75743	0.699445	b241	(x=22.90 y=18.44)	0.0798141	2.67047	0.701282	b514	(x=20.74 y=59.37)	0.0153718	2.75186	0.714655		b267	(x=36.71 y=28.48)	0.282678	2.87705	0.703517	b276	(x=21.50 y=28.04)	0.191804	3.31833	0.658498	b264	(x=18.13 y=67.60)	0.273805	3.33807	0.812018		b375	(x=73.81 y=72.15)	0.674954	3.20532	0.637594	b329	(x=9.13 y=55.83)
											b374	(x=26.61 y=49.35)	0.188413	3.40899	0.709188	b242	(x=22.98 y=23.72)	0.242596	3.51026	0.669633	b517	(x=22.23 y=61.77)	0.186122	2.15082	0.711814		b268	(x=36.68 y=24.18)	0.0712253	2.39068	0.728631	b277	(x=22.78 y=37.24)	0.321357	3.67542	0.697553	b268	(x=19.46 y=35.42)	0.173454	2.67219	0.711028		b377	(x=74.62 y=72.81)	0.440139	2.30337	0.663062	b330	(x=10.45 y=39.93)
											b375	(x=27.48 y=38.90)	0.00597436	2.04603	0.788183	b243	(x=22.92 y=52.72)	0.281165	1.97425	0.733069	b518	(x=22.02 y=65.32)	0.0909313	2.21496	0.769403		b269	(x=36.94 y=33.67)	0.212871	3.80629	0.69488	b278	(x=24.66 y=66.02)	0.494094	3.14059	0.698956	b286	(x=29.92 y=69.03)	0.124864	3.39402	0.770768		b382	(x=77.09 y=60.13)	0.312853	1.83746	0.718993	b331	(x=10.43 y=23.30)
											b376	(x=27.27 y=65.82)	0.0796681	2.23084	0.756164	b244	(x=25.39 y=11.28)	0.0941677	2.63212	0.681664	b520	(x=22.71 y=44.60)	0.0311189	2.98906	0.69293		b270	(x=37.46 y=8.58)	0.207114	3.74225	0.689167	b279	(x=24.51 y=56.24)	0.248581	2.10813	0.736825	b287	(x=30.03 y=73.31)	0.0152401	1.89789	0.804065		b383	(x=78.78 y=59.87)	0.617738	2.5246	0.715333	b332	(x=12.52 y=65.34)
											b377	(x=28.23 y=10.34)	0.397545	2.989	0.746064	b245	(x=26.32 y=32.58)	0.0933305	2.95399	0.67799	b522	(x=25.55 y=41.24)	0.0397204	4.48159	0.687358		b271	(x=38.11 y=72.38)	0.289902	3.81522	0.721216	b280	(x=25.71 y=45.41)	0.321088	3.16133	0.672811	b289	(x=31.60 y=10.44)	0.169325	2.45303	0.765149		b392	(x=3.77 y=65.91)	0.563406	2.04852	0.754638	b333	(x=14.19 y=24.95)
											b378	(x=30.25 y=34.37)	0.145155	3.24589	0.677501	b246	(x=27.47 y=23.03)	0.142114	2.87086	0.67265	b523	(x=24.90 y=10.06)	0.343521	2.40459	0.737397		b272	(x=38.81 y=29.02)	0.204637	2.63769	0.688191	b281	(x=27.31 y=40.54)	0.0326213	3.30732	0.657713	b292	(x=35.31 y=14.60)	0.103546	2.04599	0.74016		b393	(x=6.50 y=18.75)	0.450237	3.89285	0.677566	b334	(x=15.78 y=27.92)
											b380	(x=31.46 y=25.12)	0.156411	1.89045	0.704739	b247	(x=29.85 y=38.53)	0.272663	1.81019	0.734478	b524	(x=24.56 y=27.62)	0.0314166	3.13474	0.706231		b273	(x=39.56 y=4.86)	0.167023	2.29763	0.723908	b282	(x=26.63 y=8.85)	0.171966	2.37533	0.736815	b293	(x=36.71 y=16.82)	0.0265151	2.04731	0.732958		b395	(x=8.33 y=58.70)	0.342277	2.19058	0.878685	b335	(x=15.71 y=3.61)
											b381	(x=33.01 y=57.95)	0.000264018	1.86862	0.711208	b248	(x=31.45 y=22.55)	0.0420517	2.69875	0.677525	b525	(x=25.24 y=48.36)	0.191857	4.43126	0.674611		b274	(x=39.25 y=43.78)	0.118965	2.55032	0.727867	b283	(x=29.98 y=61.46)	0.177668	2.81145	0.705333	b294	(x=38.64 y=5.74)	0.0316614	3.39199	0.710771		b396	(x=10.31 y=42.19)	0.386237	2.12009	0.72104	b336	(x=16.15 y=70.41)
											b384	(x=35.02 y=44.37)	0.0433317	2.10851	0.836461	b249	(x=32.21 y=70.60)	0.293309	3.29192	0.679012	b526	(x=25.88 y=72.09)	0.0217894	1.85364	0.748747		b275	(x=39.92 y=74.91)	0.00575824	1.97521	0.718169	b284	(x=29.50 y=53.36)	0.0832268	1.78651	0.904723	b296	(x=38.83 y=76.33)	0.0762183	2.48263	0.722515		b397	(x=13.72 y=72.46)	0.00245832	2.05951	0.768563	b337	(x=17.30 y=46.81)
											b387	(x=36.72 y=4.52)	0.0268754	2.16904	0.80143	b250	(x=32.51 y=35.13)	0.0861333	1.97728	0.714333	b527	(x=26.18 y=23.58)	0.0283398	2.31705	0.789452		b276	(x=40.78 y=21.34)	0.235536	3.60659	0.667871	b285	(x=30.38 y=27.35)	0.462718	1.99509	0.657675	b299	(x=40.71 y=46.15)	0.213729	1.97387	0.743665		b398	(x=15.48 y=28.48)	1.24897	2.51993	0.874579	b338	(x=18.58 y=12.34)
											b389	(x=38.16 y=53.24)	0.0342805	2.16098	0.718961	b251	(x=35.13 y=26.06)	0.190912	3.53768	0.627229	b528	(x=27.15 y=8.04)	0.204951	2.37735	0.68342		b278	(x=42.97 y=72.99)	0.0233146	3.8105	0.69676	b286	(x=30.17 y=15.78)	0.000805514	1.73558	0.760817	b300	(x=42.69 y=29.62)	0.179762	3.18688	0.699844		b399	(x=17.25 y=65.09)	0.606377	1.86738	0.763672	b339	(x=18.98 y=29.18)
											b390	(x=39.20 y=11.22)	0.0573491	2.19027	0.709689	b252	(x=35.17 y=72.87)	0.0838561	2.13669	0.724016	b530	(x=28.90 y=36.81)	0.102789	2.80165	0.741648		b279	(x=46.39 y=59.89)	0.0165893	1.49128	0.792905	b287	(x=31.27 y=68.16)	0.372888	2.95972	0.738387	b302	(x=45.41 y=9.97)	0.20174	2.3646	0.703982		b400	(x=17.96 y=49.92)	0.227977	1.98952	0.765305	b340	(x=20.38 y=64.85)
											b391	(x=41.45 y=33.90)	0.167622	3.30337	0.660053	b253	(x=35.68 y=62.45)	0.307125	4.07004	0.676677	b531	(x=30.16 y=6.94)	0.20573	2.40058	0.703734		b280	(x=46.43 y=6.89)	0.201611	2.58047	0.775407	b288	(x=32.69 y=42.03)	0.0672831	2.40967	0.701298	b303	(x=45.89 y=54.29)	0.755713	2.18051	0.725161		b401	(x=17.92 y=77.93)	0.779924	3.1948	0.829385	b341	(x=20.64 y=8.31)
											b392	(x=40.91 y=22.61)	0.00971001	2.32819	0.765108	b254	(x=36.75 y=57.69)	0.147606	3.93166	0.660729	b532	(x=31.49 y=70.42)	0.0170978	2.65353	0.753646		b281	(x=47.20 y=11.18)	0.0150949	1.91007	0.802621	b289	(x=33.37 y=23.47)	0.230221	2.33666	0.729586	b304	(x=47.98 y=74.96)	0.563594	3.06838	0.731787		b402	(x=18.68 y=5.94)	0.567736	2.36587	0.688687	b342	(x=19.90 y=56.73)
											b393	(x=41.12 y=15.74)	0.065908	3.02074	0.735897	b255	(x=36.34 y=19.01)	0.325433	2.0878	0.763981	b533	(x=32.12 y=39.74)	0.000456598	2.31405	0.751261		b282	(x=47.19 y=18.07)	0.418381	3.59485	0.646003	b290	(x=36.35 y=8.78)	0.00511093	1.85501	0.728795	b305	(x=48.48 y=36.38)	0.146881	1.84671	0.691321		b403	(x=18.94 y=9.75)	0.320095	2.3044	0.825658	b343	(x=20.86 y=32.33)
											b395	(x=45.32 y=29.61)	0.0641333	2.92094	0.722788	b256	(x=39.42 y=68.27)	0.286703	2.92272	0.670316	b534	(x=33.50 y=21.03)	0.231577	1.87228	0.77607		b283	(x=47.35 y=29.51)	0.123575	2.4958	0.716953	b291	(x=38.97 y=19.91)	0.177041	2.54541	0.674861	b307	(x=50.22 y=71.02)	0.306626	2.14709	0.775505		b404	(x=19.95 y=40.91)	0.872933	1.96886	0.736196	b344	(x=21.49 y=18.28)
											b397	(x=51.49 y=36.99)	0.198277	2.9516	0.691226	b257	(x=40.01 y=39.31)	0.408161	3.32376	0.652746	b535	(x=34.07 y=43.09)	0.205884	2.61342	0.724112		b284	(x=48.19 y=36.89)	0.0230344	1.86427	0.790127	b292	(x=39.97 y=32.73)	0.293014	1.82892	0.747456	b308	(x=52.22 y=51.11)	0.401049	3.11005	0.659926		b405	(x=24.36 y=55.62)	0.224011	2.97459	0.689561	b345	(x=21.92 y=62.24)
											b401	(x=55.42 y=42.26)	0.507484	2.48974	0.705444	b258	(x=40.73 y=44.39)	0.266393	2.80895	0.722851	b536	(x=35.07 y=15.10)	0.624151	3.12289	0.752653		b285	(x=49.04 y=46.54)	0.185697	2.79708	0.701719	b294	(x=40.46 y=18.50)	0.287603	3.37302	0.64192	b309	(x=54.57 y=32.85)	0.402318	2.87737	0.684608		b407	(x=27.00 y=12.56)	0.00918107	2.16331	0.741259	b346	(x=22.55 y=12.99)
											b402	(x=55.93 y=33.02)	0.194497	2.16621	0.758922	b259	(x=41.53 y=31.84)	0.10486	2.37839	0.697841	b537	(x=35.36 y=1.11)	0.0487999	2.27666	0.756013		b286	(x=50.92 y=53.17)	0.102972	1.72909	0.743482	b295	(x=42.08 y=44.90)	0.0501618	4.05346	0.6787	b310	(x=56.59 y=15.72)	0.00669557	1.96715	0.688746		b408	(x=29.58 y=76.78)	0.775478	3.67267	0.678836	b348	(x=26.88 y=27.14)
											b403	(x=57.08 y=60.77)	0.0523002	2.67359	0.768645	b260	(x=43.03 y=38.52)	0.211153	2.99188	0.717563	b538	(x=35.26 y=77.72)	0.210413	1.76403	0.717463		b288	(x=55.66 y=3.38)	0.415971	3.59205	0.740869	b296	(x=41.89 y=65.07)	0.257985	3.3886	0.698569	b312	(x=60.23 y=51.44)	0.278937	3.45408	0.683715		b409	(x=30.12 y=36.13)	1.08128	2.41081	0.747773	b349	(x=27.24 y=50.01)
											b404	(x=57.74 y=52.62)	0.127456	3.36119	0.692037	b261	(x=45.74 y=32.01)	0.216741	2.30287	0.745101	b539	(x=35.83 y=9.64)	0.155547	2.17282	0.739545		b289	(x=55.45 y=50.84)	0.151039	2.09078	0.751507	b297	(x=42.44 y=76.72)	0.112757	2.5061	0.722135	b313	(x=62.12 y=78.10)	0.0173198	4.19205	0.686126		b410	(x=32.81 y=20.36)	0.144495	3.52006	0.675525	b350	(x=33.55 y=21.67)
											b405	(x=57.65 y=29.62)	0.116384	2.76655	0.700272	b262	(x=45.98 y=49.24)	0.0324588	2.22149	0.771081	b540	(x=36.76 y=20.57)	0.0672635	3.11642	0.63968		b290	(x=56.11 y=31.66)	0.288979	3.24706	0.729405	b298	(x=45.68 y=7.68)	0.276897	3.26902	0.658881	b314	(x=61.43 y=21.57)	0.0840615	3.24991	0.670002		b411	(x=33.27 y=2.93)	0.1795	1.81605	0.853207	b351	(x=34.39 y=7.52)
											b408	(x=59.11 y=5.64)	0.151766	2.39196	0.783392	b263	(x=47.42 y=70.85)	0.168422	2.54544	0.727575	b541	(x=37.76 y=35.95)	0.236154	3.11363	0.695136		b291	(x=59.53 y=58.51)	0.00322581	2.62391	0.731821	b299	(x=44.86 y=9.85)	0.277461	3.28989	0.705647	b315	(x=70.61 y=36.82)	0.00352239	2.06958	0.675774		b412	(x=34.39 y=55.67)	0.342226	3.63953	0.706339	b352	(x=37.05 y=49.31)
											b409	(x=60.27 y=42.72)	0.085832	3.97754	0.66509	b264	(x=50.22 y=20.52)	0.111066	2.26671	0.674333	b542	(x=38.27 y=52.27)	0.11075	3.49718	0.616393		b292	(x=61.79 y=71.40)	0.106506	2.10824	0.731688	b300	(x=45.30 y=62.35)	0.197375	2.43277	0.820317	b316	(x=72.19 y=12.92)	0.240804	1.87967	0.711429		b413	(x=34.81 y=29.74)	0.302122	1.76292	0.809016	b353	(x=38.42 y=45.33)
											b413	(x=65.28 y=53.04)	0.193894	3.45433	0.710007	b265	(x=50.93 y=13.16)	0.0316961	2.16332	0.681183	b543	(x=38.36 y=31.88)	0.279434	3.68922	0.690228		b293	(x=61.75 y=6.53)	0.233745	2.01457	0.715678	b301	(x=46.89 y=23.86)	0.00695922	1.53674	0.77702	b317	(x=72.54 y=53.10)	0.0226411	1.77112	0.766468		b414	(x=38.55 y=70.86)	0.489898	2.57311	0.77025	b354	(x=41.04 y=9.35)
											b414	(x=65.15 y=45.96)	0.406431	2.4737	0.72334	b266	(x=54.47 y=23.36)	0.0354827	4.04439	0.658907	b545	(x=37.61 y=45.74)	0.164671	2.79653	0.705821		b294	(x=63.87 y=64.35)	0.0995252	3.55116	0.665848	b302	(x=51.76 y=53.30)	0.246877	3.78481	0.636296	b318	(x=72.45 y=46.67)	0.155409	2.08678	0.727002		b415	(x=39.54 y=48.63)	0.335186	1.97662	0.739528	b355	(x=43.41 y=45.30)
											b415	(x=66.13 y=3.07)	0.188799	3.74639	0.674342	b267	(x=54.72 y=54.64)	0.0739215	3.52963	0.672111	b546	(x=38.52 y=74.05)	0.128373	2.8522	0.67833		b295	(x=63.82 y=18.14)	0.077991	1.70572	0.765233	b303	(x=52.21 y=69.13)	0.104185	3.28547	0.675339	b319	(x=73.88 y=78.59)	0.0608977	1.89695	0.781495		b416	(x=43.02 y=47.32)	0.367795	1.92949	0.688296	b356	(x=42.52 y=33.13)
											b418	(x=66.05 y=32.87)	0.0807511	3.72142	0.696222	b268	(x=55.46 y=75.26)	0.274387	2.66357	0.691661	b547	(x=40.42 y=19.67)	0.404841	3.57276	0.661494		b296	(x=65.46 y=30.76)	0.0312959	2.06403	0.693812	b304	(x=54.80 y=9.01)	0.22856	1.70566	0.748592	b320	(x=74.65 y=73.48)	0.182152	2.1775	0.75401		b417	(x=47.12 y=14.42)	0.176212	2.99973	0.732931	b357	(x=43.33 y=77.14)
											b419	(x=66.89 y=62.31)	0.201018	3.34191	0.682278	b269	(x=56.13 y=44.38)	0.0919726	2.43096	0.70204	b548	(x=40.44 y=50.57)	0.165979	2.82882	0.65754		b298	(x=66.04 y=34.69)	0.207673	3.60636	0.711249	b305	(x=55.81 y=16.44)	0.0727509	2.47758	0.766767	b327	(x=31.78 y=30.31)	0.187662	1.95315	0.626421		b418	(x=51.23 y=68.11)	0.00104348	1.97699	0.834884	b358	(x=45.66 y=61.27)
											b420	(x=67.43 y=36.20)	0.0127215	2.29162	0.741242	b270	(x=56.27 y=69.82)	0.225654	2.93979	0.706308	b549	(x=41.05 y=34.27)	0.0115291	2.44486	0.725653		b299	(x=69.28 y=73.59)	0.192327	3.12402	0.669048	b306	(x=56.09 y=42.39)	0.00447443	2.36365	0.740263	b328	(x=32.60 y=30.31)	0.260053	1.8554	0.739541		b419	(x=54.66 y=2.11)	0.00683732	3.30869	0.701342	b359	(x=45.28 y=65.88)
											b421	(x=72.35 y=52.93)	0.404939	2.01006	0.749603	b271	(x=57.16 y=12.77)	0.447894	2.60442	0.759367	b550	(x=40.65 y=55.77)	0.0661188	2.11027	0.724009		b300	(x=69.22 y=28.69)	0.224244	2.48119	0.772797	b307	(x=56.70 y=28.58)	0.384063	2.63426	0.736796	b329	(x=63.31 y=64.49)	0.378068	3.20629	0.657367		b420	(x=54.52 y=26.69)	0.050457	2.94343	0.696588	b360	(x=46.59 y=11.66)
											b423	(x=75.96 y=58.24)	0.24167	3.53226	0.743609	b272	(x=57.58 y=25.07)	0.067831	1.88746	0.721936	b552	(x=41.83 y=22.51)	0.240558	2.83014	0.728721		b301	(x=71.06 y=68.36)	0.161451	2.56426	0.72813	b308	(x=57.81 y=20.79)	0.0195358	3.05317	0.698305	b330	(x=63.61 y=62.77)	0.326713	2.07067	0.67361		b421	(x=56.76 y=77.90)	0.578703	1.77412	0.832528	b361	(x=46.41 y=7.22)
											b424	(x=75.49 y=29.98)	0.208727	2.27943	0.683659	b273	(x=61.05 y=71.18)	0.288799	2.5614	0.696332	b555	(x=42.71 y=7.66)	0.215809	2.69475	0.722454		b302	(x=72.03 y=62.53)	0.0976317	3.24571	0.696855	b309	(x=58.98 y=54.73)	0.19325	2.08341	0.747765	b332	(x=67.25 y=23.41)	0.0500423	4.02892	0.54856		b422	(x=57.30 y=32.85)	0.0633881	2.58601	0.806096	b362	(x=47.05 y=69.48)
											b425	(x=76.48 y=38.09)	0.405354	3.48477	0.649489	b274	(x=63.97 y=29.08)	0.156054	2.73017	0.680521	b557	(x=44.72 y=70.57)	0.162804	4.19177	0.607388		b303	(x=72.23 y=73.12)	0.0994801	1.84237	0.758439	b311	(x=61.64 y=58.61)	0.0190281	4.23476	0.667942	b457	(x=3.55 y=15.27)	0.248825	2.26408	0.925327		b423	(x=59.91 y=4.18)	0.158054	3.0934	0.708717	b365	(x=53.59 y=62.50)
											b426	(x=76.80 y=27.85)	0.227601	3.13886	0.657273	b275	(x=66.32 y=4.09)	0.304908	2.46208	0.737431	b558	(x=43.35 y=41.92)	0.0857787	2.27945	0.743984		b304	(x=76.73 y=3.65)	0.329717	3.51917	0.669332	b312	(x=61.40 y=18.74)	0.238039	2.416	0.812745	b470	(x=4.97 y=62.93)	0.00946044	2.24905	0.886131		b425	(x=61.46 y=42.66)	0.570543	2.18151	0.817231	b367	(x=55.83 y=32.06)
											b433	(x=79.79 y=68.03)	0.185089	3.69718	0.62393	b276	(x=69.19 y=43.30)	0.106581	2.15216	0.729005	b559	(x=44.62 y=68.79)	0.0838252	2.28987	0.632287		b305	(x=77.33 y=60.29)	0.130272	1.99811	0.701119	b314	(x=65.79 y=69.03)	0.158998	3.04887	0.702685	b477	(x=5.95 y=50.62)	0.166937	2.06992	0.86761		b426	(x=62.48 y=30.70)	0.372803	2.62601	0.788501	b368	(x=56.26 y=25.32)
											b438	(x=8.66 y=60.92)	0.634904	4.02567	0.613346	b277	(x=76.27 y=45.81)	0.0976688	3.01711	0.675192	b560	(x=45.10 y=28.88)	0.152292	2.91186	0.716979		b306	(x=78.27 y=44.22)	0.0514818	1.76702	0.7909	b315	(x=68.20 y=55.59)	0.0502901	2.16845	0.80101	b482	(x=7.37 y=25.46)	0.152171	2.36323	0.785364		b427	(x=63.05 y=55.54)	0.183503	2.30611	0.786878	b370	(x=57.78 y=40.10)
											b439	(x=10.08 y=61.21)	0.147644	2.87914	0.666212	b278	(x=78.22 y=47.13)	0.428225	2.53069	0.614776	b561	(x=45.60 y=52.11)	0.130371	3.46661	0.65648		b308	(x=6.00 y=54.80)	0.33013	2.12108	0.726263	b316	(x=68.22 y=29.36)	0.195522	3.28557	0.738153	b487	(x=8.99 y=62.90)	0.0247506	2.14187	0.948412		b428	(x=64.16 y=50.73)	0.112694	3.82129	0.737852	b371	(x=57.93 y=67.38)
											b452	(x=22.05 y=66.79)	0.0666778	2.05208	0.691055	b282	(x=13.60 y=28.92)	0.0741995	2.07088	0.677073	b562	(x=46.28 y=17.71)	0.304721	2.63652	0.674108		b309	(x=6.80 y=54.33)	0.137252	3.21397	0.662462	b317	(x=70.21 y=45.43)	0.201737	3.20703	0.710839	b492	(x=11.45 y=40.72)	0.412025	2.14132	0.902042		b429	(x=63.43 y=58.55)	0.615512	2.06304	0.770912	b373	(x=61.65 y=50.13)
											b455	(x=36.40 y=8.72)	0.171602	2.76957	0.67751	b283	(x=13.81 y=28.23)	0.183215	2.2504	0.640319	b564	(x=47.73 y=77.79)	0.0558672	2.30065	0.726291		b312	(x=17.12 y=36.82)	0.322832	2.31664	0.759144	b318	(x=73.05 y=13.70)	0.0396464	2.17357	0.726303	b497	(x=12.33 y=36.37)	0.118793	2.23115	0.806733		b430	(x=63.85 y=71.11)	0.0816755	1.62528	0.78339	b374	(x=64.33 y=14.86)
											b456	(x=39.46 y=7.94)	0.213367	3.49483	0.636594	b284	(x=14.16 y=47.64)	0.331708	2.73095	0.633165	b565	(x=48.81 y=15.55)	0.30769	3.72958	0.633547		b313	(x=17.95 y=36.82)	0.0758772	2.43558	0.656111	b319	(x=75.66 y=32.72)	0.0376158	1.89015	0.711791	b517	(x=21.37 y=19.38)	0.151647	1.828	0.78329		b431	(x=65.63 y=34.70)	1.12282	3.54011	0.693308	b375	(x=66.66 y=46.70)
											b460	(x=41.16 y=63.84)	0.197127	3.74694	0.654482	b285	(x=15.04 y=48.10)	0.135956	2.13078	0.620697	b566	(x=48.27 y=29.84)	0.157378	2.28868	0.741228		b314	(x=54.00 y=40.02)	0.264824	2.89524	0.649505	b320	(x=75.76 y=18.92)	0.00409435	2.4111	0.737841	b519	(x=22.89 y=36.34)	0.0219018	2.6571	0.712507		b432	(x=67.41 y=46.98)	0.547641	2.54797	0.847024	b376	(x=66.66 y=76.52)
											b461	(x=40.04 y=28.46)	0.0886952	2.62128	0.637741	b286	(x=16.12 y=36.98)	0.000502997	1.8834	0.660458	b567	(x=47.77 y=8.69)	0.179858	2.88217	0.719696		b315	(x=56.37 y=40.38)	0.392879	3.1235	0.680438	b322	(x=79.01 y=64.93)	0.230133	2.01985	0.693063	b520	(x=22.52 y=8.66)	0.043064	1.84846	0.7843		b434	(x=70.01 y=73.83)	0.230121	2.71066	0.871604	b377	(x=67.80 y=25.51)
											b462	(x=40.74 y=28.60)	0.482236	3.43622	0.655367	b287	(x=14.95 y=40.37)	0.0707445	3.05852	0.652433	b568	(x=49.04 y=52.86)	0.231479	2.31765	0.596144		b316	(x=66.51 y=25.66)	0.0216214	2.08136	0.727704	b323	(x=78.61 y=58.00)	0.438645	2.39072	0.75221	b526	(x=28.94 y=45.49)	0.247489	3.47845	0.691524		b435	(x=73.09 y=52.02)	0.677915	2.75801	0.685887	b378	(x=67.87 y=71.84)
											b480	(x=2.88 y=21.64)	0.105827	4.55592	0.665758	b288	(x=15.87 y=38.57)	0.356826	3.2516	0.630908	b569	(x=49.50 y=17.82)	0.140045	2.5517	0.644946		b317	(x=66.55 y=26.47)	0.191677	2.15408	0.761926	b335	(x=16.53 y=1.99)	0.219427	3.1742	0.662595	b527	(x=28.80 y=22.97)	0.0113702	2.13542	0.694637		b436	(x=74.22 y=74.58)	0.427623	2.85249	0.719354	b379	(x=71.42 y=70.92)
											b481	(x=4.29 y=70.05)	0.17516	2.12129	0.745673	b290	(x=17.62 y=72.51)	0.168443	2.44895	0.672421	b570	(x=50.99 y=43.31)	0.313807	2.65144	0.7554		b318	(x=74.89 y=55.30)	0.286022	3.55764	0.58317	b336	(x=17.93 y=0.75)	0.00509434	2.40233	0.686721	b528	(x=29.63 y=50.63)	0.229111	3.30763	0.741442		b437	(x=74.01 y=54.97)	0.217544	2.09521	0.720399	b380	(x=72.78 y=46.19)
											b482	(x=5.66 y=44.08)	0.0786751	2.5591	0.704112	b291	(x=18.65 y=73.39)	0.0138015	1.92121	0.638345	b571	(x=53.30 y=41.14)	0.302621	2.55808	0.742743		b319	(x=75.44 y=55.87)	0.269846	2.8504	0.671791	b337	(x=22.76 y=72.92)	0.180848	1.99612	0.640129	b529	(x=30.67 y=11.58)	0.00975566	2.24564	0.762823		b438	(x=76.15 y=71.24)	0.328099	4.16138	0.7302	b381	(x=72.72 y=52.63)
											b483	(x=6.14 y=23.14)	0.086941	2.14657	0.71569	b293	(x=50.43 y=34.55)	0.357519	3.30402	0.615415	b572	(x=54.28 y=24.34)	0.343935	3.7461	0.654336		b320	(x=76.33 y=9.73)	0.143659	3.14496	0.695343	b338	(x=24.27 y=73.46)	0.307286	3.20977	0.697269	b530	(x=31.59 y=70.95)	0.0344143	2.02334	0.7753		b439	(x=76.76 y=47.47)	0.323136	2.45623	0.750984	b382	(x=75.95 y=69.59)
											b486	(x=9.11 y=26.25)	0.342135	2.90162	0.696891	b294	(x=51.14 y=34.37)	0.361738	2.5611	0.707925	b573	(x=53.60 y=58.84)	0.278123	2.51855	0.665275		b327	(x=4.06 y=58.56)	0.081783	2.99954	0.765497	b339	(x=32.51 y=17.58)	0.0177054	2.42114	0.675149	b532	(x=33.18 y=54.08)	0.220438	2.35896	0.790111		b441	(x=77.42 y=17.58)	0.0683311	2.25389	0.833141	b383	(x=77.36 y=75.91)
											b487	(x=9.90 y=31.22)	0.426058	2.57731	0.68701	b297	(x=3.15 y=42.86)	0.138281	2.12744	0.699361	b576	(x=57.99 y=20.62)	0.152221	3.76245	0.707925		b328	(x=3.93 y=13.77)	0.059451	2.73298	0.770757	b340	(x=32.56 y=18.56)	0.124161	1.63247	0.798374	b534	(x=33.08 y=45.57)	0.0240345	2.19391	0.758573		b442	(x=77.92 y=23.89)	0.467945	2.56992	0.773281	b384	(x=77.90 y=55.24)
											b489	(x=13.99 y=52.40)	0.104241	1.72434	0.747793	b298	(x=3.99 y=2.66)	0.0593809	1.87613	0.746853	b578	(x=58.03 y=36.41)	0.229508	3.25877	0.703689		b329	(x=4.77 y=51.83)	0.0940364	2.0509	0.784002	b341	(x=34.16 y=19.88)	0.00440914	3.42383	0.604024	b535	(x=35.63 y=30.76)	0.212219	2.33498	0.739016		b448	(x=3.61 y=34.14)	0.302004	2.06218	0.808093	b386	(x=3.81 y=30.01)
											b491	(x=15.38 y=30.53)	0.294776	2.67723	0.726181	b299	(x=6.92 y=71.06)	0.256042	3.24306	0.749735	b580	(x=59.22 y=17.77)	0.278814	2.77902	0.675429		b330	(x=5.56 y=29.17)	0.075811	1.84053	0.761943	b342	(x=33.47 y=28.83)	0.0542951	1.84386	0.70663	b536	(x=37.23 y=25.12)	0.0477613	1.88994	0.706704		b449	(x=4.97 y=34.63)	0.396805	2.82714	0.697229	b388	(x=6.17 y=47.40)
											b494	(x=19.37 y=30.99)	0.088022	3.62796	0.694056	b300	(x=11.34 y=23.20)	0.033926	2.23348	0.746422	b582	(x=62.33 y=17.08)	0.0563057	3.91559	0.665834		b331	(x=7.75 y=36.35)	0.0560922	3.03045	0.731163	b343	(x=34.18 y=28.68)	0.0378173	2.70517	0.657838	b537	(x=38.87 y=59.35)	0.249859	2.34934	0.792222		b451	(x=11.43 y=34.02)	0.211407	3.41516	0.622826	b389	(x=6.74 y=48.11)
											b495	(x=19.21 y=62.97)	0.218972	1.9715	0.719378	b301	(x=11.90 y=54.38)	0.228111	2.92389	0.710592	b584	(x=62.20 y=33.88)	0.0977377	2.66978	0.768047		b332	(x=10.09 y=73.50)	0.28715	1.92334	0.752848	b345	(x=48.06 y=55.90)	0.353347	2.4858	0.827551	b538	(x=38.73 y=36.82)	0.0245326	2.19154	0.680406		b452	(x=13.32 y=34.49)	0.0855999	3.43738	0.725617	b390	(x=16.65 y=43.33)
											b497	(x=19.61 y=45.67)	0.138751	2.09149	0.685456	b302	(x=15.02 y=16.44)	0.237135	5.32259	0.727847	b586	(x=64.43 y=25.19)	0.123984	2.88254	0.745527		b333	(x=9.92 y=18.28)	0.19013	1.6162	0.745236	b347	(x=57.37 y=4.84)	0.00286797	2.2444	0.713379	b539	(x=39.19 y=49.40)	0.245449	2.48995	0.692823		b453	(x=20.72 y=33.05)	0.281367	2.88315	0.825674	b391	(x=17.58 y=42.71)
											b499	(x=21.05 y=13.23)	0.130256	4.76354	0.678176	b303	(x=16.93 y=40.48)	0.160611	2.64065	0.681366	b588	(x=65.34 y=34.54)	0.049655	4.02532	0.707236		b334	(x=10.56 y=43.82)	0.175229	3.78534	0.699169	b348	(x=57.65 y=3.90)	0.00784884	1.66193	0.690294	b540	(x=43.44 y=78.36)	0.342056	2.28271	0.698984		b454	(x=21.26 y=30.16)	0.642752	3.24293	0.686905	b392	(x=19.67 y=49.96)
											b502	(x=22.68 y=24.70)	0.300907	3.34532	0.692357	b304	(x=18.63 y=53.23)	0.208802	2.45442	0.69291	b591	(x=66.02 y=48.19)	0.287462	1.79245	0.798671		b335	(x=12.15 y=49.25)	0.434254	3.05175	0.731357	b350	(x=69.79 y=69.85)	0.010184	1.85048	0.645064	b541	(x=49.30 y=38.74)	0.220637	1.67113	0.692708		b457	(x=27.59 y=25.99)	0.868714	1.59714	0.725253	b394	(x=30.88 y=59.32)
											b520	(x=29.10 y=33.06)	0.0516962	1.90484	0.716751	b305	(x=23.16 y=36.00)	0.105142	2.76049	0.714423	b593	(x=66.35 y=55.88)	0.46197	1.92527	0.7145		b336	(x=14.27 y=44.78)	0.000787005	1.9494	0.758105	b351	(x=70.56 y=69.63)	0.184699	2.78735	0.700734	b542	(x=50.84 y=21.73)	0.420357	2.26237	0.676667		b458	(x=28.31 y=25.23)	0.4389	3.80573	0.68753	b396	(x=32.73 y=59.38)
											b524	(x=31.52 y=47.33)	0.167994	3.32197	0.755869	b306	(x=22.71 y=42.08)	0.190295	2.04085	0.697695	b594	(x=66.86 y=40.01)	0.346347	2.16156	0.787018		b337	(x=15.74 y=41.51)	0.468471	2.24636	0.713499	b352	(x=77.95 y=27.62)	0.0683573	2.09281	0.690383	b543	(x=52.63 y=47.86)	0.401697	1.7343	0.672853		b459	(x=33.54 y=34.75)	0.27863	2.90267	0.648162	b397	(x=37.14 y=24.93)
											b526	(x=32.61 y=18.51)	0.0869223	1.82823	0.739386	b307	(x=30.21 y=29.43)	0.224822	3.02024	0.660105	b603	(x=73.07 y=60.71)	0.256831	3.33066	0.692533		b338	(x=16.46 y=25.27)	0.267045	3.57861	0.722959	b353	(x=78.62 y=27.15)	0.0177338	1.64683	0.689571	b544	(x=53.59 y=77.56)	0.149741	2.21598	0.759825		b460	(x=36.35 y=36.02)	0.522264	3.71132	0.744258	b398	(x=37.74 y=24.08)
											b527	(x=34.21 y=69.42)	0.0750845	2.19001	0.729116	b308	(x=30.70 y=58.32)	0.10205	2.97998	0.728025	b605	(x=73.66 y=48.97)	0.0612682	2.57511	0.667031		b339	(x=20.32 y=16.94)	0.224635	2.05466	0.790168	b358	(x=7.40 y=70.77)	0.0566906	2.08804	0.76297	b545	(x=54.99 y=41.63)	0.213768	2.86684	0.68589		b461	(x=43.82 y=24.38)	0.219485	5.61605	0.685917	b399	(x=46.97 y=58.12)
											b528	(x=35.31 y=65.83)	0.0493156	1.97035	0.750811	b309	(x=35.08 y=40.94)	0.23813	3.73815	0.695817	b608	(x=73.78 y=36.72)	0.370416	2.11778	0.68382		b340	(x=21.17 y=38.90)	0.171285	2.79529	0.70085	b360	(x=10.76 y=12.76)	0.0216318	2.6029	0.6748	b546	(x=54.51 y=59.85)	0.0265578	2.02654	0.725387		b466	(x=4.36 y=30.81)	0.140803	1.79434	0.770499	b400	(x=47.73 y=56.14)
											b529	(x=35.81 y=50.49)	0.132295	4.05609	0.696035	b310	(x=34.42 y=2.93)	0.24919	3.3586	0.663179	b610	(x=74.42 y=45.30)	0.16085	2.08186	0.747401		b341	(x=24.01 y=9.86)	0.240931	2.72916	0.721172	b361	(x=12.63 y=10.68)	0.0576451	2.03277	0.768948	b547	(x=59.01 y=30.14)	0.0196005	1.78644	0.71276		b467	(x=9.83 y=24.56)	0.629609	2.42407	0.697499	b404	(x=74.00 y=37.32)
											b530	(x=37.16 y=42.53)	0.283686	2.36943	0.742309	b311	(x=38.15 y=31.72)	0.224131	3.16422	0.666323	b612	(x=74.88 y=52.76)	0.126191	3.12278	0.758902		b342	(x=23.86 y=33.85)	0.322015	3.05131	0.723078	b362	(x=13.04 y=28.46)	0.126035	2.44387	0.711468	b548	(x=60.44 y=44.77)	0.0082972	1.80506	0.706726		b468	(x=10.09 y=59.25)	0.287	3.21144	0.671439	b406	(x=74.74 y=38.97)
											b532	(x=41.08 y=52.85)	0.153952	1.9561	0.726557	b312	(x=38.37 y=48.70)	0.0582071	2.26672	0.684455	b613	(x=75.09 y=69.89)	0.248511	2.53162	0.681337		b344	(x=26.01 y=71.78)	0.0473835	2.27635	0.767634	b365	(x=14.79 y=16.46)	0.00599069	2.36189	0.714647	b549	(x=65.70 y=25.43)	0.264539	2.00474	0.734697		b469	(x=9.31 y=62.24)	0.691708	3.42079	0.718486	b409	(x=2.51 y=25.46)
											b533	(x=41.78 y=43.37)	0.0445297	2.1306	0.701253	b313	(x=41.81 y=18.90)	0.201122	2.97107	0.714228	b617	(x=77.30 y=28.37)	0.21726	3.38176	0.725303		b345	(x=26.10 y=60.15)	0.144382	3.42979	0.739843	b366	(x=15.88 y=52.02)	0.163952	2.24059	0.733582	b550	(x=67.36 y=73.09)	0.115884	2.65732	0.702044		b470	(x=12.26 y=42.94)	0.458111	3.29857	0.707902	b411	(x=4.95 y=22.11)
											b534	(x=42.00 y=49.04)	0.435469	1.79439	0.703692	b314	(x=42.14 y=6.31)	0.0068805	1.88565	0.66846	b623	(x=77.88 y=51.02)	0.352256	2.92511	0.704537		b346	(x=27.88 y=18.96)	0.314603	3.08714	0.719053	b367	(x=18.74 y=41.81)	0.259049	2.51465	0.704599	b551	(x=68.04 y=33.92)	0.138658	3.33458	0.663473		b471	(x=13.42 y=29.75)	0.4267	2.17332	0.742025	b412	(x=9.05 y=31.19)
											b536	(x=47.68 y=39.34)	0.00590441	2.17732	0.752047	b315	(x=42.25 y=37.05)	0.306216	2.12092	0.751073	b636	(x=2.53 y=62.02)	0.0656493	1.81637	0.680901		b347	(x=28.00 y=42.45)	0.292332	3.58597	0.757737	b368	(x=20.70 y=4.76)	0.0161721	2.2224	0.722956	b552	(x=69.73 y=55.37)	0.53884	2.34426	0.654527		b472	(x=13.89 y=54.88)	0.395402	2.61706	0.700027	b413	(x=12.20 y=38.57)
											b537	(x=50.14 y=20.05)	0.227804	2.52673	0.751394	b316	(x=43.61 y=10.15)	0.142453	3.01472	0.669942	b637	(x=3.11 y=61.36)	0.00722891	2.63302	0.631957		b348	(x=29.17 y=50.42)	0.278105	3.4771	0.724828	b369	(x=21.24 y=28.26)	0.00905937	2.05668	0.698829	b553	(x=71.72 y=2.85)	0.21738	1.9973	0.720164		b473	(x=15.96 y=21.68)	0.151606	2.65874	0.743594	b414	(x=13.89 y=44.89)
											b538	(x=50.49 y=32.97)	0.235435	2.76691	0.738395	b317	(x=46.82 y=39.60)	0.389347	2.6405	0.672483	b639	(x=8.00 y=36.29)	0.0447846	2.92477	0.626365		b349	(x=29.83 y=73.98)	0.324103	2.64541	0.709405	b370	(x=21.98 y=75.52)	0.0591889	2.23424	0.777358	b554	(x=77.61 y=17.03)	0.0695255	2.18385	0.717904		b474	(x=17.41 y=5.11)	0.516971	2.87323	0.700679	b415	(x=15.14 y=36.03)
											b540	(x=53.88 y=20.89)	6.00462e-05	2.07174	0.761495	b318	(x=50.91 y=43.27)	0.51437	2.74984	0.669318	b641	(x=7.23 y=40.22)	0.511135	2.93948	0.618036		b350	(x=30.50 y=26.83)	0.0599922	1.91841	0.716665	b371	(x=26.93 y=25.67)	0.164923	2.21607	0.680371	b555	(x=78.56 y=9.31)	0.0244561	2.11306	0.692733		b475	(x=18.69 y=55.93)	0.550912	2.431	0.718214	b417	(x=21.42 y=47.35)
											b541	(x=57.61 y=44.88)	0.327557	3.331	0.72095	b319	(x=53.03 y=49.36)	0.117723	4.50893	0.651889	b642	(x=9.43 y=40.25)	0.0229569	3.64252	0.611393		b351	(x=30.22 y=35.64)	0.0716435	1.74235	0.70353	b372	(x=27.39 y=11.49)	0.0105653	1.74617	0.78153	b559	(x=46.05 y=62.74)	0.0877225	2.00825	0.688993		b476	(x=19.52 y=46.81)	0.775623	4.17103	0.681625	b418	(x=22.04 y=76.22)
											b542	(x=57.50 y=30.55)	0.262678	2.28777	0.730145	b320	(x=52.84 y=72.13)	0.164553	2.46	0.645298	b644	(x=10.06 y=64.97)	0.35512	3.59482	0.669237		b352	(x=30.61 y=5.17)	0.016824	2.06092	0.748149	b373	(x=28.26 y=63.08)	0.21294	1.61509	0.720997	b560	(x=45.88 y=64.38)	0.154256	2.3457	0.672751		b477	(x=23.15 y=40.87)	0.615234	2.06968	0.736774	b419	(x=22.19 y=11.91)
											b545	(x=65.28 y=54.18)	0.127655	3.29476	0.997631	b321	(x=54.95 y=63.83)	0.405324	3.85743	0.634969	b645	(x=11.98 y=63.33)	0.411471	2.23815	0.622614		b353	(x=32.39 y=29.39)	0.0683726	1.81246	0.75068	b374	(x=29.87 y=28.47)	0.564705	3.45828	0.716751	b561	(x=47.04 y=61.11)	0.0330214	1.87539	0.637847		b478	(x=23.58 y=5.20)	0.0942734	2.38632	0.762637	b420	(x=23.26 y=64.38)
											b546	(x=67.04 y=10.74)	0.282937	2.01225	0.787854	b322	(x=54.38 y=13.54)	0.0448551	2.56703	0.70325	b646	(x=14.29 y=63.23)	0.0296781	2.94529	0.630568		b354	(x=34.39 y=10.59)	0.425215	1.9877	0.795842	b375	(x=32.56 y=71.07)	0.641298	3.66502	0.712202	b562	(x=54.63 y=21.94)	0.162805	2.25574	0.62951		b479	(x=28.49 y=26.19)	0.00667092	2.47898	0.722162	b421	(x=25.31 y=35.47)
											b547	(x=69.73 y=33.19)	0.293946	2.6661	0.709877	b323	(x=57.46 y=25.96)	0.00172349	2.16129	0.760656	b650	(x=11.98 y=29.81)	0.49371	2.45157	0.655808		b355	(x=35.00 y=5.97)	0.135433	1.96907	0.714341	b376	(x=33.31 y=56.82)	0.00465584	1.7343	0.773607	b563	(x=54.66 y=23.19)	0.145742	2.15047	0.660946		b480	(x=29.48 y=66.04)	0.0465119	2.57437	0.64957	b422	(x=24.97 y=7.18)
											b551	(x=74.50 y=16.63)	0.232871	2.41258	0.728234	b325	(x=61.95 y=73.82)	0.349643	2.407	0.712335	b651	(x=12.57 y=30.28)	0.14719	2.57379	0.688257		b356	(x=35.38 y=44.29)	0.184431	1.89327	0.767815	b377	(x=34.28 y=40.51)	0.139942	3.68016	0.680501	b609	(x=3.11 y=42.79)	0.304241	2.17439	0.847263		b481	(x=32.18 y=18.76)	0.0658138	3.04114	0.733754	b423	(x=25.45 y=77.56)
											b559	(x=6.83 y=39.54)	0.174664	3.90537	0.658574	b326	(x=63.73 y=27.38)	0.109336	4.22393	0.649466	b653	(x=13.35 y=26.23)	0.113871	2.64737	0.606688		b357	(x=35.78 y=32.07)	0.147632	1.97858	0.733739	b378	(x=34.45 y=33.10)	0.0162768	1.85736	0.7642	b612	(x=4.48 y=72.85)	0.113177	2.27633	0.952272		b482	(x=32.64 y=36.93)	0.761168	3.09502	0.687964	b424	(x=28.28 y=55.98)
											b560	(x=6.63 y=40.25)	0.307235	3.35771	0.703691	b327	(x=64.45 y=70.38)	0.000596867	2.71592	0.736053	b654	(x=17.57 y=55.05)	0.429122	3.53368	0.549915		b358	(x=35.23 y=38.73)	0.201997	3.20204	0.732108	b379	(x=34.21 y=50.58)	0.284034	3.30573	0.694747	b621	(x=7.77 y=20.18)	0.0376403	2.16075	0.851782		b483	(x=35.20 y=54.02)	0.237555	1.72843	0.911803	b426	(x=30.59 y=43.42)
											b561	(x=11.25 y=61.17)	0.0906998	2.75364	0.733065	b328	(x=65.77 y=9.23)	0.221377	3.65611	0.660328	b655	(x=17.97 y=54.02)	0.0571107	3.00874	0.563096		b359	(x=36.81 y=58.51)	0.286867	1.8738	0.742529	b380	(x=35.58 y=16.04)	0.0113436	1.78903	0.775123	b622	(x=8.86 y=74.14)	0.00707048	3.03754	0.824426		b484	(x=35.76 y=37.92)	0.0182248	1.69101	0.767148	b427	(x=30.28 y=78.48)
											b564	(x=15.86 y=24.08)	0.208569	2.8966	0.605292	b329	(x=70.48 y=33.86)	0.258879	3.50361	0.644652	b656	(x=17.84 y=55.73)	0.568076	1.8194	0.612337		b360	(x=39.51 y=4.44)	0.0694018	1.9325	0.696681	b381	(x=40.57 y=67.96)	0.108425	3.45717	0.722419	b629	(x=14.58 y=13.09)	0.422776	3.80035	0.728342		b485	(x=43.73 y=51.18)	0.698038	3.0072	0.694489	b428	(x=31.05 y=35.23)
											b565	(x=16.52 y=24.65)	0.132748	3.36497	0.687179	b330	(x=75.21 y=55.09)	0.0863364	3.29826	0.681637	b657	(x=20.63 y=54.99)	0.302547	3.36608	0.536922		b361	(x=39.53 y=47.31)	0.00951501	2.11542	0.799486	b382	(x=41.63 y=17.56)	0.266976	3.06897	0.677955	b632	(x=15.40 y=50.92)	0.564483	2.87421	0.776291		b486	(x=45.25 y=45.01)	0.0484923	2.05273	0.720921	b429	(x=31.46 y=54.49)
											b571	(x=26.77 y=46.85)	0.179408	2.18303	0.741465	b331	(x=76.54 y=39.90)	0.232332	2.0208	0.772835	b658	(x=20.05 y=14.64)	0.0962374	2.96804	0.667028		b362	(x=40.45 y=59.17)	0.302412	2.2542	0.756881	b383	(x=42.12 y=33.55)	0.199275	2.14956	0.770566	b639	(x=17.57 y=6.16)	0.63039	2.05705	0.819589		b488	(x=49.08 y=7.34)	0.309999	2.81311	0.731919	b430	(x=35.88 y=19.97)
											b572	(x=27.38 y=47.47)	0.377857	2.92391	0.612473	b332	(x=77.69 y=75.29)	0.37503	2.73409	0.644356	b659	(x=20.74 y=16.17)	0.0130486	2.11507	0.703909		b363	(x=42.66 y=30.66)	0.28547	2.85497	0.6857	b384	(x=42.88 y=52.22)	0.177031	3.02195	0.723255	b644	(x=23.13 y=54.72)	0.392808	2.32688	0.734589		b489	(x=49.30 y=61.55)	0.611751	3.57208	0.686161	b432	(x=36.20 y=47.15)
											b575	(x=33.17 y=33.39)	0.445524	2.0258	0.750433	b333	(x=78.91 y=26.61)	0.244747	3.04424	0.6787	b660	(x=23.31 y=52.14)	0.499876	3.45771	0.629487		b364	(x=43.05 y=67.16)	0.281726	2.5511	0.75305	b385	(x=45.21 y=7.28)	0.250125	2.38047	0.703091	b646	(x=23.77 y=25.65)	0.410212	2.68419	0.774751		b490	(x=50.55 y=23.45)	0.499294	3.57218	0.699664	b433	(x=36.33 y=28.01)
											b587	(x=47.78 y=55.70)	0.104279	1.9909	0.618291	b336	(x=10.97 y=2.76)	0.241372	2.64114	0.654486	b661	(x=24.26 y=54.32)	0.149492	4.01188	0.651744		b365	(x=44.58 y=43.38)	0.55608	2.44687	0.726459	b386	(x=45.75 y=43.71)	0.126636	2.63053	0.719199	b647	(x=24.56 y=38.32)	0.203373	1.96467	0.772778		b491	(x=53.03 y=18.05)	0.548163	2.48512	0.693267	b434	(x=38.47 y=77.35)
											b590	(x=49.33 y=26.86)	0.123493	2.07867	0.718574	b337	(x=11.98 y=1.44)	0.054676	3.29722	0.67353	b664	(x=25.95 y=3.32)	0.224629	2.08615	0.704553		b366	(x=45.63 y=61.07)	0.234349	3.36699	0.71628	b387	(x=47.01 y=29.06)	0.103839	2.21585	0.683264	b649	(x=28.53 y=29.06)	0.41661	3.6773	0.611812		b492	(x=58.37 y=59.82)	0.414407	2.40369	0.74011	b435	(x=38.44 y=67.93)
											b596	(x=58.04 y=66.14)	0.27347	3.04619	0.636773	b341	(x=36.12 y=25.88)	0.338602	2.18653	0.693975	b666	(x=26.06 y=59.35)	0.0237563	1.95948	0.698		b367	(x=47.51 y=47.50)	0.0452437	2.3781	0.722933	b389	(x=49.39 y=31.41)	0.0701569	1.85194	0.730139	b652	(x=32.33 y=36.55)	0.272029	1.89023	0.756978		b493	(x=59.95 y=26.23)	0.198513	2.55683	0.694422	b436	(x=39.73 y=24.52)
											b603	(x=63.77 y=62.67)	0.342314	2.43655	0.652746	b342	(x=36.95 y=24.44)	0.0879922	2.65929	0.632392	b667	(x=27.59 y=61.21)	0.133477	3.10411	0.644916		b370	(x=49.66 y=16.95)	0.285843	2.55508	0.716346	b390	(x=51.27 y=46.06)	0.00614731	1.69668	0.727378	b653	(x=34.36 y=46.13)	0.289422	3.02194	0.687544		b494	(x=61.30 y=34.47)	0.982636	2.11462	0.796667	b437	(x=42.08 y=75.90)
											b609	(x=67.96 y=44.43)	0.124724	2.31402	0.679471	b344	(x=54.02 y=77.73)	0.011072	2.02366	0.772934	b669	(x=28.46 y=30.89)	0.36581	3.04222	0.622309		b371	(x=49.84 y=3.00)	0.135773	2.05454	0.760645	b391	(x=52.68 y=41.86)	0.0717585	3.90925	0.723521	b654	(x=39.06 y=77.22)	0.209345	2.969	0.708744		b495	(x=63.13 y=46.10)	0.176272	3.06615	0.696408	b438	(x=45.07 y=8.74)
											b626	(x=1.29 y=38.93)	0.0941156	3.21998	0.727518	b345	(x=54.62 y=76.17)	0.205253	2.47696	0.675126	b670	(x=30.93 y=31.36)	0.266162	3.25553	0.620798		b372	(x=53.16 y=42.39)	0.117066	3.50672	0.683821	b392	(x=54.03 y=22.42)	0.395234	1.78618	0.719878	b655	(x=39.71 y=36.64)	0.00834304	3.42358	0.643996		b496	(x=62.45 y=29.60)	0.0149702	1.52226	0.898031	b439	(x=45.88 y=64.74)
											b627	(x=1.17 y=13.67)	0.0970385	2.45155	0.750329	b347	(x=5.54 y=22.09)	0.213503	2.53318	0.742293	b671	(x=30.93 y=29.90)	0.0125938	2.62345	0.629189		b373	(x=52.98 y=12.46)	0.178325	2.35147	0.73418	b393	(x=54.82 y=47.85)	0.24561	2.17187	0.777544	b656	(x=41.52 y=47.80)	0.147101	1.67614	0.684511		b497	(x=63.49 y=16.42)	0.119647	2.65868	0.728447	b440	(x=46.53 y=2.88)
											b628	(x=2.24 y=45.57)	0.263224	2.06169	0.749013	b348	(x=6.50 y=49.84)	0.29395	3.60059	0.668606	b672	(x=31.57 y=28.60)	0.058857	3.13174	0.728026		b374	(x=54.35 y=46.38)	0.355168	3.82664	0.659793	b395	(x=58.89 y=11.44)	0.00164273	2.00152	0.759854	b657	(x=42.99 y=25.08)	0.12147	4.06076	0.646059		b498	(x=65.89 y=38.54)	0.519865	1.78768	0.758961	b441	(x=46.12 y=46.79)
											b629	(x=3.44 y=26.00)	0.130722	3.33971	0.706505	b349	(x=13.64 y=27.55)	0.306058	3.10023	0.701197	b673	(x=28.30 y=64.94)	0.356043	2.96819	0.574019		b375	(x=55.56 y=31.73)	0.306155	2.61782	0.728007	b396	(x=61.82 y=51.68)	0.477278	3.16752	0.690215	b658	(x=48.23 y=28.22)	0.173512	2.61584	0.663229		b499	(x=66.36 y=19.38)	0.35931	2.96465	0.78456	b442	(x=46.77 y=13.21)
											b631	(x=5.72 y=32.29)	0.332328	2.0437	0.669661	b350	(x=13.93 y=5.16)	0.0819091	3.08341	0.719883	b674	(x=29.23 y=64.22)	0.333944	2.84759	0.588965		b376	(x=56.82 y=38.89)	0.0417109	1.93869	0.735632	b397	(x=62.56 y=56.55)	0.191971	3.39084	0.704481	b659	(x=49.42 y=58.33)	0.418526	3.66092	0.652493		b500	(x=70.65 y=67.73)	0.270024	2.83036	0.84497	b443	(x=46.69 y=55.76)
											b632	(x=6.09 y=58.91)	0.173347	2.76473	0.714126	b351	(x=15.11 y=55.23)	0.183845	3.81753	0.663958	b675	(x=29.52 y=63.60)	0.289131	2.2198	0.726443		b377	(x=57.83 y=73.85)	0.10215	2.76695	0.70252	b398	(x=65.16 y=30.47)	0.154702	3.46503	0.625595	b660	(x=52.76 y=40.34)	0.40131	2.9848	0.636373		b501	(x=71.25 y=75.74)	0.464197	3.3358	0.804434	b444	(x=50.88 y=71.94)
											b633	(x=6.65 y=55.42)	0.172478	3.12046	0.696024	b352	(x=15.19 y=50.72)	0.126617	1.80543	0.740692	b676	(x=33.91 y=59.61)	0.130928	2.21459	0.721322		b378	(x=58.25 y=27.65)	0.197269	1.83307	0.741343	b399	(x=68.51 y=31.31)	0.090527	2.81852	0.708968	b661	(x=55.97 y=65.70)	0.41562	3.35449	0.63845		b502	(x=74.42 y=42.95)	0.779479	1.99279	0.749986	b445	(x=52.07 y=50.38)
											b634	(x=6.75 y=62.76)	0.00908776	2.09236	0.754379	b353	(x=15.76 y=74.44)	0.265405	1.94199	0.721507	b677	(x=35.44 y=57.30)	0.155494	3.94552	0.68032		b379	(x=59.12 y=13.01)	0.28475	2.38314	0.711082	b400	(x=68.42 y=38.88)	0.237558	3.03721	0.728299	b662	(x=56.55 y=71.28)	0.258171	2.08671	0.703054		b503	(x=76.17 y=29.02)	0.0702711	1.39262	0.8751	b446	(x=56.10 y=29.63)
											b635	(x=8.62 y=34.10)	0.316749	3.01792	0.789575	b354	(x=20.37 y=30.21)	0.00300968	2.43547	0.67609	b679	(x=43.03 y=15.42)	0.462012	2.25726	0.609574		b380	(x=59.71 y=32.54)	0.0194801	2.17651	0.704055	b401	(x=70.50 y=66.93)	0.170327	2.6404	0.758997	b663	(x=59.53 y=13.80)	0.414533	3.08658	0.646174		b510	(x=15.00 y=59.14)	0.986506	2.45315	0.812151	b447	(x=59.02 y=3.57)
											b637	(x=10.39 y=57.20)	0.166554	1.87089	0.703422	b356	(x=23.21 y=6.05)	0.0926959	2.51716	0.705296	b680	(x=44.11 y=15.03)	0.208977	2.95529	0.667491		b381	(x=60.74 y=36.47)	0.155954	2.59674	0.705698	b402	(x=70.51 y=56.70)	0.377522	2.26079	0.741525	b664	(x=59.95 y=45.70)	0.36134	3.29633	0.636101		b511	(x=15.22 y=60.59)	0.100962	2.79174	0.712713	b448	(x=61.16 y=50.10)
											b638	(x=15.60 y=34.89)	0.384763	2.03003	0.713499	b357	(x=27.23 y=3.13)	0.0756803	3.72017	0.636893	b683	(x=47.31 y=62.08)	0.203716	2.8106	0.623831		b382	(x=63.16 y=18.65)	0.305965	3.83914	0.643972	b403	(x=72.03 y=16.44)	0.412427	2.29789	0.714337	b665	(x=62.08 y=57.79)	0.229805	3.05893	0.663944		b514	(x=36.07 y=72.85)	0.385809	4.13382	0.734443	b449	(x=62.30 y=45.43)
											b640	(x=20.45 y=41.20)	0.262567	3.51066	0.695538	b358	(x=26.83 y=55.89)	0.0839288	2.99752	0.676443	b684	(x=49.14 y=62.11)	0.180201	1.90723	0.752389		b383	(x=62.97 y=73.00)	0.117478	2.02745	0.687427	b404	(x=74.65 y=16.98)	0.0799234	1.75864	0.674022	b666	(x=62.53 y=27.73)	0.0122704	2.0377	0.722329		b515	(x=36.78 y=70.73)	0.334133	3.64892	0.648809	b450	(x=63.24 y=59.59)
											b641	(x=21.35 y=34.41)	0.29674	2.01863	0.690059	b359	(x=28.61 y=26.53)	0.170474	3.62015	0.630478	b685	(x=48.47 y=34.04)	0.171649	4.06192	0.63488		b384	(x=64.16 y=2.53)	0.132398	2.988	0.689582	b405	(x=75.43 y=2.39)	0.313507	2.98305	0.699094	b667	(x=66.79 y=11.34)	0.263034	1.77879	0.69863		b517	(x=67.42 y=51.96)	0.812043	2.90294	0.83874	b451	(x=65.19 y=58.08)
											b642	(x=21.44 y=55.33)	0.188956	2.21227	0.762297	b360	(x=30.92 y=56.46)	0.49337	2.17939	0.668752	b686	(x=48.02 y=35.41)	0.226939	2.38493	0.65352		b385	(x=63.35 y=11.79)	0.230308	2.19641	0.726911	b406	(x=75.04 y=72.35)	0.0173355	1.7605	0.763595	b669	(x=69.32 y=67.88)	0.0890339	1.84754	0.76515		b518	(x=67.18 y=53.72)	0.868329	3.30577	0.760063	b452	(x=67.21 y=23.00)
											b644	(x=23.28 y=13.95)	0.0443482	2.21624	0.728697	b361	(x=32.51 y=32.32)	0.154248	3.5473	0.626152	b687	(x=46.94 y=68.16)	0.520781	2.89317	0.656448		b386	(x=64.18 y=52.69)	0.035154	2.1117	0.716502	b407	(x=77.18 y=7.57)	0.0729603	2.8481	0.704771	b670	(x=72.63 y=2.61)	0.0524931	2.26789	0.73995		b716	(x=3.08 y=61.31)	0.215393	2.23455	0.890294	b453	(x=65.27 y=45.76)
											b645	(x=25.59 y=42.13)	0.469822	2.92806	0.761453	b362	(x=31.84 y=54.40)	0.134559	2.79111	0.703853	b688	(x=48.51 y=67.35)	0.189793	2.78632	0.602308		b387	(x=66.77 y=32.36)	0.422353	1.8379	0.751247	b408	(x=79.66 y=20.26)	0.283815	2.65385	0.811829	b671	(x=73.78 y=76.85)	0.102978	2.37798	0.729523		b717	(x=2.87 y=39.54)	0.18919	1.8459	0.806677	b455	(x=67.67 y=19.07)
											b647	(x=28.67 y=45.51)	0.150289	3.15145	0.683976	b363	(x=32.33 y=36.95)	0.130798	2.9941	0.723389	b689	(x=49.53 y=74.32)	0.144645	3.50393	0.648229		b388	(x=67.57 y=70.31)	0.344359	3.12015	0.695027	b410	(x=5.32 y=24.81)	0.204429	3.44966	0.605795	b720	(x=6.92 y=49.85)	0.139162	2.47263	0.841865		b718	(x=3.07 y=7.00)	0.534104	2.20845	0.787975	b456	(x=67.01 y=7.97)
											b648	(x=27.86 y=60.61)	0.294767	2.13264	0.70735	b364	(x=33.50 y=63.88)	0.0129101	1.83275	0.691112	b690	(x=49.73 y=75.16)	0.2106	2.61685	0.626012		b389	(x=68.24 y=30.41)	0.0889099	2.13025	0.723158	b411	(x=5.50 y=25.92)	0.177074	2.15674	0.777164	b734	(x=14.52 y=46.53)	0.248889	2.07161	0.913451		b719	(x=4.16 y=70.00)	0.042802	3.23146	0.74849	b457	(x=67.29 y=40.86)
											b649	(x=29.79 y=48.99)	0.177366	2.13361	0.693298	b366	(x=35.31 y=8.91)	0.145252	2.92469	0.693951	b691	(x=53.15 y=50.05)	0.317931	3.51605	0.592779		b390	(x=69.16 y=26.07)	0.302195	2.7176	0.71594	b412	(x=11.74 y=32.48)	0.0268113	1.71735	0.662778	b739	(x=17.58 y=17.39)	1.56303	1.62908	0.910507		b720	(x=3.50 y=36.54)	1.16217	2.05952	0.882841	b458	(x=67.25 y=45.36)
											b650	(x=30.42 y=23.54)	0.0410764	1.9707	0.711646	b367	(x=37.82 y=50.57)	0.158624	3.18425	0.720663	b692	(x=53.28 y=47.70)	0.352142	2.55486	0.633821		b391	(x=69.01 y=56.23)	0.253858	1.78349	0.764228	b413	(x=12.45 y=32.42)	0.158517	1.79261	0.661195	b741	(x=18.93 y=18.56)	0.206904	3.46032	0.684558		b721	(x=5.84 y=25.95)	0.384899	3.41018	0.709647	b459	(x=67.25 y=77.01)
											b651	(x=31.57 y=11.41)	0.100904	2.48323	0.71853	b368	(x=37.59 y=67.28)	0.0130978	1.79464	0.709238	b693	(x=53.64 y=48.52)	0.0381401	2.54166	0.599057		b392	(x=69.20 y=52.62)	0.0123413	1.91021	0.785797	b423	(x=1.02 y=31.49)	0.23994	3.65684	0.70286	b743	(x=19.27 y=41.92)	0.111977	2.27645	0.782095		b722	(x=6.76 y=3.70)	0.710468	2.90591	0.792684	b460	(x=68.31 y=5.89)
											b653	(x=32.02 y=34.40)	0.0633688	2.40517	0.702253	b370	(x=42.51 y=42.11)	0.371282	3.64058	0.663538	b694	(x=55.60 y=51.47)	0.139086	3.4993	0.678347		b393	(x=69.75 y=43.25)	0.333206	3.2048	0.736353	b424	(x=2.81 y=45.13)	0.0676263	3.771	0.702394	b744	(x=19.11 y=23.35)	0.00385515	1.90522	0.726827		b723	(x=6.82 y=45.97)	0.476111	3.10245	0.723133	b462	(x=71.06 y=60.79)
											b655	(x=32.82 y=44.75)	0.144408	2.10832	0.747453	b371	(x=44.46 y=33.86)	0.0837458	3.53275	0.615749	b696	(x=54.97 y=27.34)	0.133767	4.30216	0.548481		b394	(x=73.68 y=28.37)	0.208842	2.68149	0.717605	b425	(x=2.43 y=19.02)	0.299756	2.24591	0.779694	b745	(x=21.65 y=33.10)	0.0493686	2.23111	0.723341		b724	(x=7.20 y=59.61)	0.335607	2.56068	0.800915	b463	(x=72.13 y=39.38)
											b656	(x=33.70 y=53.53)	0.261583	2.6044	0.765731	b372	(x=47.94 y=15.52)	0.251147	3.54364	0.626146	b697	(x=57.98 y=28.83)	0.0340728	2.37216	0.780504		b395	(x=75.32 y=78.71)	0.175416	3.36754	0.664404	b426	(x=3.36 y=42.84)	0.145907	2.46137	0.683309	b746	(x=21.79 y=0.91)	0.212793	2.34495	0.822327		b725	(x=8.90 y=31.63)	0.188037	1.81089	0.799666	b465	(x=75.87 y=29.03)
											b657	(x=36.46 y=36.63)	0.239929	3.69932	0.67253	b373	(x=48.02 y=58.80)	0.104069	2.91829	0.655597	b698	(x=54.80 y=26.31)	0.30277	3.75585	0.601998		b396	(x=74.68 y=5.08)	0.24077	1.98865	0.734374	b427	(x=3.48 y=55.68)	0.0975908	1.93553	0.84765	b747	(x=22.43 y=25.83)	0.00600188	1.97625	0.776702		b726	(x=10.37 y=74.14)	0.377691	2.28591	0.724645	b466	(x=79.41 y=69.13)
											b660	(x=38.54 y=58.80)	0.0799156	1.99279	0.740102	b374	(x=50.78 y=49.22)	0.154481	3.74777	0.645864	b699	(x=56.97 y=27.32)	0.120833	2.6835	0.649419		b397	(x=77.90 y=68.64)	0.0443234	3.45644	0.674714	b428	(x=5.02 y=17.02)	0.00201489	3.18151	0.747299	b748	(x=25.56 y=4.31)	0.151364	2.57757	0.752167		b727	(x=10.46 y=39.86)	0.58526	1.98731	0.753238	b467	(x=79.24 y=54.36)
											b661	(x=39.38 y=25.67)	0.250116	2.12547	0.708982	b375	(x=56.25 y=26.59)	0.0619992	4.03387	0.649061	b700	(x=55.69 y=60.11)	0.274111	2.57608	0.649173		b398	(x=79.38 y=70.69)	0.007545	2.07025	0.727445	b429	(x=6.54 y=29.48)	0.0900952	3.94124	0.713939	b752	(x=26.71 y=72.23)	0.290218	2.95477	0.767469		b728	(x=13.46 y=0.94)	0.243837	2.17119	0.773978	b469	(x=8.70 y=62.67)
											b665	(x=42.07 y=49.45)	0.392047	3.76854	0.67823	b376	(x=57.74 y=22.34)	0.269893	3.1336	0.696138	b701	(x=56.82 y=60.61)	0.124906	4.14147	0.614589		b400	(x=11.27 y=78.02)	0.187912	3.0309	0.703619	b430	(x=9.87 y=17.91)	0.311681	3.24505	0.715264	b753	(x=30.07 y=11.20)	0.117022	2.80209	0.690221		b729	(x=14.68 y=75.32)	0.212575	2.05636	0.758998	b470	(x=7.92 y=43.92)
											b667	(x=43.86 y=39.49)	0.111029	3.19908	0.711598	b377	(x=57.25 y=61.13)	0.0294287	1.94177	0.715595	b706	(x=59.31 y=64.49)	0.0616235	4.08322	0.597281		b401	(x=10.87 y=77.34)	0.348419	1.93728	0.654403	b431	(x=14.34 y=58.82)	0.0862523	3.40876	0.727972	b754	(x=30.61 y=39.55)	0.16802	2.84907	0.681648		b730	(x=16.93 y=16.79)	0.558515	2.95959	0.722261	b471	(x=9.52 y=44.92)
											b669	(x=45.75 y=12.36)	0.114008	3.30267	0.74072	b378	(x=63.35 y=75.82)	0.00159421	1.95914	0.69258	b707	(x=58.69 y=66.27)	0.200457	2.439	0.688925		b403	(x=40.22 y=13.05)	0.0609182	2.74335	0.672607	b432	(x=13.89 y=28.70)	0.0741781	2.15309	0.739027	b755	(x=32.19 y=42.84)	0.472326	3.91466	0.656217		b731	(x=17.35 y=46.77)	0.921941	4.25626	0.72597	b473	(x=9.48 y=12.47)
											b670	(x=46.90 y=34.65)	0.135609	3.61049	0.661023	b379	(x=66.68 y=3.14)	0.271879	4.13806	0.733683	b710	(x=64.33 y=66.92)	0.123583	3.29188	0.629266		b404	(x=41.53 y=12.53)	0.0973344	1.83308	0.716578	b433	(x=16.27 y=47.55)	0.0264889	1.7835	0.764542	b757	(x=38.45 y=61.40)	0.00054031	2.27762	0.694072		b732	(x=16.11 y=70.74)	0.893256	2.02861	0.827289	b474	(x=10.64 y=12.35)
											b671	(x=51.50 y=49.60)	0.161987	3.58376	0.716158	b380	(x=68.42 y=13.75)	0.0878274	3.38419	0.646247	b711	(x=65.46 y=66.82)	0.0597595	2.77242	0.649152		b405	(x=40.98 y=27.22)	0.00469958	2.59521	0.632189	b434	(x=22.27 y=35.58)	0.155873	3.25765	0.695634	b758	(x=37.86 y=45.60)	0.0884641	2.37638	0.716894		b733	(x=18.11 y=36.12)	0.253509	1.98028	0.93806	b476	(x=24.18 y=72.79)
											b672	(x=54.22 y=27.07)	0.00803838	1.90826	0.775333	b381	(x=67.93 y=29.93)	0.158957	3.29164	0.730428	b713	(x=69.63 y=54.43)	0.113202	1.85405	0.70895		b406	(x=41.59 y=25.86)	0.175069	3.00355	0.667557	b435	(x=21.71 y=74.05)	0.101371	1.94413	0.786796	b760	(x=44.32 y=60.23)	0.116439	2.36532	0.665085		b734	(x=19.01 y=40.93)	0.245762	3.49259	0.690358	b477	(x=28.73 y=1.99)
											b673	(x=57.18 y=28.42)	0.160027	2.12968	0.705646	b382	(x=67.91 y=41.50)	0.275351	1.90859	0.691782	b714	(x=70.44 y=53.79)	0.186427	2.5216	0.634213		b407	(x=41.21 y=35.80)	0.138893	1.62871	0.69724	b436	(x=22.04 y=52.73)	0.22932	3.45576	0.757896	b761	(x=45.95 y=4.97)	0.190383	2.32759	0.745123		b735	(x=18.84 y=31.85)	0.0105709	3.2294	0.75426	b478	(x=29.62 y=1.92)
											b674	(x=58.27 y=35.12)	0.247892	2.12506	0.717303	b383	(x=68.40 y=15.95)	0.137894	1.90945	0.67284	b715	(x=69.41 y=26.40)	0.432131	2.36681	0.625134		b408	(x=41.42 y=34.91)	0.0257377	1.83531	0.776414	b437	(x=23.04 y=58.89)	0.263257	3.2337	0.705271	b762	(x=47.19 y=53.81)	0.391779	3.49605	0.644566		b736	(x=18.71 y=75.20)	0.931198	1.99606	0.793578	b488	(x=45.63 y=71.46)
											b675	(x=58.90 y=59.35)	0.476497	3.9883	0.701473	b384	(x=74.74 y=50.97)	0.174532	3.46616	0.68861	b716	(x=70.62 y=25.49)	0.231648	2.33383	0.7182		b411	(x=50.11 y=72.68)	0.461268	2.49975	0.675291	b438	(x=23.52 y=18.66)	0.04382	2.45666	0.794226	b763	(x=47.75 y=35.56)	0.0979999	2.25802	0.661963		b738	(x=24.34 y=61.10)	0.626035	3.88155	0.74551	b508	(x=78.08 y=34.83)
											b679	(x=60.65 y=50.54)	0.0639332	2.66623	0.768153	b385	(x=78.91 y=54.54)	0.0596685	2.59243	0.781475	b720	(x=73.68 y=41.23)	0.227265	2.60585	0.617681		b412	(x=49.62 y=50.15)	0.0569679	2.60914	0.664052	b439	(x=24.99 y=48.49)	0.00462886	2.01092	0.748668	b764	(x=48.75 y=50.95)	0.126682	3.74232	0.554178		b739	(x=24.66 y=7.01)	0.503515	2.43972	0.774374	b511	(x=1.19 y=43.05)
											b680	(x=61.34 y=30.24)	0.0283534	3.01996	0.725073	b386	(x=20.70 y=48.42)	0.370559	2.72172	0.67224	b721	(x=74.76 y=41.18)	0.0020787	1.99762	0.664903		b413	(x=49.96 y=50.95)	0.0791893	1.64449	0.720298	b440	(x=27.77 y=23.88)	0.207527	3.48933	0.67407	b765	(x=48.53 y=60.86)	0.099129	2.3619	0.667592		b740	(x=24.96 y=43.13)	0.511678	2.22143	0.805943	b512	(x=2.68 y=30.08)
											b686	(x=68.57 y=36.31)	0.0421719	2.43067	0.76261	b387	(x=20.90 y=49.09)	0.203771	1.84027	0.669866	b722	(x=76.19 y=42.47)	0.129677	2.87556	0.585798		b414	(x=54.95 y=17.07)	0.217917	3.59585	0.59622	b441	(x=31.89 y=43.58)	0.145327	2.25017	0.755623	b766	(x=48.98 y=3.15)	0.104302	3.53147	0.659724		b741	(x=28.89 y=67.75)	0.39234	1.55851	0.777422	b513	(x=6.83 y=26.77)
											b694	(x=74.57 y=58.84)	0.0731234	1.87227	0.715739	b388	(x=47.92 y=43.73)	0.163708	2.07435	0.633539	b723	(x=76.76 y=41.96)	0.0694301	1.6816	0.74851		b415	(x=55.56 y=17.50)	0.255177	2.79883	0.796166	b442	(x=32.29 y=47.77)	0.120455	3.8263	0.749293	b767	(x=51.71 y=9.88)	0.412349	2.82216	0.648576		b742	(x=32.18 y=60.54)	1.17063	2.59668	0.866432	b514	(x=6.69 y=29.81)
											b695	(x=75.99 y=24.66)	0.271055	2.29478	0.732779	b389	(x=48.27 y=43.16)	0.522221	2.4452	0.645887	b732	(x=1.45 y=66.71)	0.234245	2.49163	0.762183		b416	(x=64.93 y=16.01)	0.356845	2.10394	0.741836	b443	(x=33.95 y=21.48)	0.273471	2.12544	0.763559	b769	(x=57.39 y=1.81)	0.646592	3.4266	0.643628		b743	(x=32.87 y=67.30)	0.779	1.88154	0.794981	b515	(x=7.89 y=8.88)
											b696	(x=77.03 y=18.88)	0.17046	3.45688	0.759548	b391	(x=61.46 y=33.32)	0.295714	2.22454	0.669986	b734	(x=1.72 y=46.22)	0.0404044	2.35389	0.770669		b417	(x=64.98 y=14.89)	0.0495075	1.99932	0.662757	b446	(x=38.63 y=29.78)	0.183375	2.1708	0.77655	b770	(x=59.21 y=51.00)	0.0490722	5.16963	0.62656		b744	(x=33.04 y=41.05)	0.615177	3.37779	0.738806	b516	(x=10.17 y=38.77)
											b697	(x=76.55 y=50.05)	0.440117	2.4017	0.704631	b392	(x=61.64 y=34.05)	0.00116614	2.23539	0.688794	b735	(x=2.20 y=30.49)	0.207649	2.75164	0.700187		b418	(x=65.08 y=74.44)	0.0773548	2.62109	0.596794	b447	(x=41.61 y=18.76)	0.215666	3.62025	0.685167	b771	(x=67.23 y=13.11)	0.0354735	2.18576	0.719174		b745	(x=35.97 y=28.16)	0.222101	3.7387	0.716307	b517	(x=12.21 y=16.05)
											b698	(x=78.59 y=60.64)	0.0113615	4.05994	0.673455	b394	(x=3.51 y=69.91)	0.00473159	1.99439	0.714045	b738	(x=5.74 y=3.43)	0.338993	2.62785	0.707674		b419	(x=68.07 y=76.81)	0.0335771	3.31113	0.699742	b448	(x=40.78 y=36.74)	0.103255	2.99807	0.796906	b772	(x=69.13 y=36.32)	0.49471	2.75793	0.639202		b746	(x=36.97 y=56.00)	0.559357	4.51874	0.78815	b518	(x=11.99 y=54.89)
											b705	(x=7.84 y=18.96)	0.395857	2.26837	0.693954	b395	(x=3.35 y=3.65)	0.134129	3.66093	0.67676	b739	(x=6.37 y=52.04)	0.288722	3.84435	0.692169		b421	(x=70.12 y=11.90)	0.0816355	1.92005	0.732351	b449	(x=41.74 y=56.83)	0.353858	2.62935	0.70316	b773	(x=69.98 y=18.42)	0.144523	3.1622	0.680782		b747	(x=37.10 y=24.80)	0.705409	3.04611	0.706803	b519	(x=18.12 y=36.24)
											b706	(x=8.90 y=18.42)	0.311138	2.18786	0.697526	b396	(x=3.45 y=47.41)	0.0823334	3.09639	0.732417	b740	(x=6.86 y=41.69)	0.121658	3.31049	0.712877		b422	(x=72.09 y=11.33)	0.119493	3.073	0.671118	b450	(x=43.71 y=9.50)	0.090044	2.07096	0.813018	b774	(x=72.22 y=32.58)	0.44776	1.79913	0.72847		b748	(x=36.58 y=31.84)	0.538256	1.86133	0.743454	b520	(x=25.19 y=43.14)
											b707	(x=8.84 y=41.97)	0.269574	2.41697	0.714115	b397	(x=6.54 y=50.93)	0.0748271	2.23519	0.732034	b741	(x=7.71 y=43.91)	0.00112559	2.18498	0.779399		b423	(x=76.54 y=12.34)	0.24508	3.41957	0.627777	b451	(x=44.47 y=14.06)	0.142341	2.22882	0.755093	b775	(x=74.44 y=35.97)	0.312501	2.88703	0.661343		b749	(x=37.94 y=34.11)	0.140217	2.15098	0.734429	b521	(x=27.03 y=38.78)
											b708	(x=9.02 y=40.90)	0.117697	2.16642	0.726887	b398	(x=6.31 y=55.08)	0.0101785	2.45761	0.74678	b743	(x=11.16 y=14.95)	0.143093	1.9763	0.757768		b424	(x=77.19 y=13.04)	0.0694336	3.18699	0.673641	b452	(x=44.20 y=39.50)	0.0566024	2.39198	0.762651	b776	(x=73.54 y=24.70)	0.947496	2.76308	0.722115		b750	(x=39.02 y=20.80)	0.678603	2.2877	0.74352	b522	(x=28.87 y=45.84)
											b709	(x=10.74 y=62.27)	0.0630877	2.10632	0.676349	b399	(x=7.05 y=58.95)	0.155158	2.53613	0.677982	b745	(x=12.98 y=51.97)	0.241046	3.325	0.809044		b426	(x=2.48 y=74.57)	0.356693	3.3299	0.73619	b453	(x=44.92 y=44.00)	0.119427	3.26707	0.743673	b777	(x=73.99 y=52.49)	0.166277	2.11026	0.706266		b752	(x=40.43 y=46.01)	0.368906	4.01917	0.664445	b523	(x=31.61 y=42.45)
											b717	(x=40.11 y=16.93)	0.0547981	2.50155	0.686145	b400	(x=7.81 y=74.91)	0.177831	2.73678	0.707338	b747	(x=13.72 y=25.51)	0.0879456	3.15706	0.721041		b427	(x=3.10 y=47.95)	0.100329	3.58652	0.710633	b455	(x=45.38 y=33.76)	0.284883	2.69521	0.736364	b778	(x=76.71 y=39.87)	0.1545	3.16606	0.601736		b753	(x=39.76 y=18.40)	0.338364	1.99742	0.822671	b524	(x=31.92 y=24.14)
											b718	(x=40.65 y=16.28)	0.0276736	1.78573	0.637207	b401	(x=10.00 y=57.27)	0.0827331	2.2979	0.706845	b749	(x=16.08 y=35.37)	0.278825	2.56651	0.749946		b429	(x=4.77 y=19.75)	0.173907	2.20336	0.706374	b456	(x=48.33 y=70.79)	0.178787	3.96819	0.72329	b779	(x=78.85 y=51.87)	0.223179	2.19646	0.719012		b754	(x=40.00 y=2.84)	0.532731	3.04113	0.732895	b525	(x=36.25 y=35.81)
											b720	(x=44.17 y=52.55)	0.133077	2.32199	0.658662	b402	(x=11.87 y=45.36)	0.162657	2.42795	0.676365	b751	(x=16.01 y=30.20)	0.118458	2.55243	0.711279		b430	(x=5.17 y=22.24)	0.0167243	3.02183	0.72999	b457	(x=52.68 y=44.67)	0.187926	2.36826	0.71846	b780	(x=79.56 y=70.47)	0.0158489	3.77722	0.662177		b755	(x=42.45 y=33.14)	0.740962	2.18138	0.767061	b527	(x=48.90 y=4.22)
											b721	(x=45.60 y=51.40)	0.110348	2.7052	0.706134	b403	(x=17.22 y=7.30)	0.0752374	2.45542	0.725339	b755	(x=17.86 y=68.33)	0.286032	2.02383	0.780981		b431	(x=7.11 y=53.85)	0.314253	3.02241	0.727463	b458	(x=52.82 y=24.75)	0.0667189	2.25693	0.764883	b788	(x=2.53 y=18.17)	0.356116	3.28408	0.831065		b756	(x=46.99 y=29.53)	0.202995	2.34204	0.748034	b528	(x=49.73 y=45.42)
											b730	(x=50.78 y=35.00)	0.148085	2.18647	0.685584	b404	(x=17.77 y=77.14)	0.144569	2.15875	0.751237	b756	(x=18.37 y=33.12)	0.168208	4.15526	0.708945		b432	(x=7.53 y=34.55)	0.0225469	2.20877	0.758891	b460	(x=58.12 y=68.00)	0.0378332	4.05796	0.69794	b803	(x=8.60 y=46.84)	0.359854	2.03702	0.785334		b758	(x=48.15 y=58.96)	0.474314	1.7667	0.769647	b529	(x=51.18 y=61.29)
											b731	(x=52.42 y=35.07)	0.076671	3.01035	0.618502	b405	(x=18.48 y=70.24)	0.188391	1.95512	0.712402	b757	(x=17.90 y=50.79)	0.189447	2.05524	0.74751		b433	(x=9.02 y=49.58)	0.0951349	3.47997	0.685749	b461	(x=58.79 y=36.92)	0.0407764	2.38502	0.811787	b814	(x=15.06 y=6.04)	0.173417	4.27888	0.698316		b759	(x=53.42 y=32.40)	0.32422	3.73538	0.738914	b530	(x=61.13 y=32.61)
											b737	(x=65.17 y=43.28)	0.433578	2.62715	0.731733	b406	(x=19.47 y=32.48)	0.20624	3.42498	0.725086	b763	(x=19.90 y=52.74)	0.00418136	1.98312	0.683483		b434	(x=8.49 y=43.99)	0.133176	1.78609	0.750643	b462	(x=59.39 y=5.41)	0.17232	1.83361	0.772261	b820	(x=20.42 y=52.50)	0.25971	2.77039	0.715581		b761	(x=54.67 y=71.58)	0.292801	3.50248	0.752489	b531	(x=64.39 y=66.89)
											b738	(x=65.36 y=44.29)	0.125021	2.82157	0.646674	b407	(x=20.54 y=51.63)	0.198746	3.22177	0.693006	b768	(x=23.14 y=62.58)	0.147553	4.14101	0.731186		b437	(x=11.93 y=4.13)	0.0982725	2.06357	0.784087	b464	(x=62.07 y=68.26)	0.373424	2.59235	0.729655	b821	(x=22.69 y=22.25)	0.3523	3.14735	0.676335		b762	(x=55.44 y=49.26)	0.640575	2.29216	0.740681	b532	(x=64.54 y=26.68)
											b741	(x=66.76 y=24.92)	0.0108421	3.79128	0.624517	b408	(x=22.00 y=77.93)	0.227971	3.98392	0.662934	b772	(x=22.92 y=50.30)	0.0101127	2.21479	0.752814		b438	(x=16.68 y=56.72)	0.232952	2.99168	0.74214	b465	(x=61.84 y=63.47)	0.0631642	1.96171	0.772118	b822	(x=25.12 y=32.43)	0.367385	2.54164	0.697678		b763	(x=59.78 y=45.32)	0.422946	2.36123	0.741404	b533	(x=69.45 y=67.49)
											b743	(x=67.46 y=24.96)	0.206302	2.57993	0.641897	b409	(x=25.28 y=68.00)	0.118722	2.39693	0.721701	b774	(x=23.05 y=7.08)	0.39601	4.06392	0.70861		b439	(x=17.40 y=27.32)	0.196185	3.08787	0.73464	b466	(x=61.58 y=42.55)	0.130932	2.17122	0.853579	b823	(x=26.76 y=47.47)	0.489759	2.42814	0.680415		b764	(x=60.64 y=35.86)	0.822635	3.42629	0.737388	b534	(x=70.24 y=25.64)
											b744	(x=70.30 y=28.43)	0.245933	3.87	0.659225	b410	(x=26.50 y=18.42)	0.0310206	3.14455	0.676317	b775	(x=24.32 y=9.96)	0.152814	3.10954	0.620121		b440	(x=17.20 y=34.01)	0.463774	2.29404	0.772412	b467	(x=62.80 y=2.12)	0.0414388	1.80217	0.741496	b824	(x=33.94 y=41.40)	0.197302	2.65104	0.619056		b765	(x=60.21 y=69.73)	0.442932	2.81305	0.835761	b535	(x=73.08 y=14.81)
											b745	(x=71.08 y=28.01)	0.182097	2.71459	0.643269	b411	(x=27.80 y=74.56)	0.330727	3.46349	0.697594	b781	(x=26.42 y=36.76)	0.153442	2.28216	0.726124		b441	(x=18.45 y=0.66)	0.182427	2.00912	0.763976	b468	(x=64.34 y=57.51)	0.00385668	2.86667	0.726399	b825	(x=36.53 y=38.89)	0.319149	3.07804	0.634281		b766	(x=61.18 y=32.07)	0.283925	2.68477	0.728831	b536	(x=38.24 y=5.31)
											b750	(x=78.25 y=34.93)	0.260408	3.15928	0.634292	b412	(x=28.71 y=37.43)	0.0808785	3.61817	0.62662	b783	(x=27.75 y=43.66)	0.149631	4.13093	0.673977		b442	(x=19.28 y=49.98)	0.215884	1.96665	0.715682	b469	(x=66.95 y=35.06)	0.0111343	3.9799	0.772147	b826	(x=38.59 y=23.10)	0.00984907	1.99958	0.660432		b767	(x=63.69 y=33.99)	0.371697	2.52665	0.929396	b537	(x=38.45 y=6.39)
											b751	(x=78.07 y=35.71)	0.114569	1.99217	0.660424	b413	(x=27.81 y=7.09)	0.258996	3.44598	0.716072	b788	(x=29.83 y=23.12)	0.27992	3.96288	0.702173		b443	(x=20.21 y=23.06)	0.208343	2.4761	0.758109	b470	(x=67.12 y=29.88)	0.160429	1.79036	0.731243	b827	(x=41.53 y=3.76)	0.800898	3.61008	0.683759		b768	(x=64.89 y=29.48)	0.394807	1.76314	0.74645	b540	(x=2.53 y=54.78)
											b753	(x=3.04 y=22.44)	0.293458	2.17364	0.729657	b414	(x=28.27 y=67.40)	0.17802	2.02864	0.693991	b789	(x=29.14 y=28.06)	0.0102256	2.60331	0.734631		b444	(x=23.22 y=5.15)	0.161653	2.29834	0.797738	b472	(x=72.30 y=63.53)	0.268236	3.48115	0.720873	b828	(x=40.89 y=66.46)	0.164549	2.80171	0.671922		b769	(x=65.94 y=44.61)	0.0620523	1.99443	0.922417	b541	(x=4.58 y=21.36)
											b754	(x=5.30 y=51.04)	0.0329458	3.29483	0.722912	b415	(x=29.54 y=40.10)	0.245721	4.31104	0.629483	b790	(x=28.97 y=50.95)	0.0441034	2.12875	0.775982		b445	(x=24.48 y=57.05)	0.184986	2.02299	0.756617	b473	(x=73.98 y=35.96)	0.22961	3.65515	0.720934	b829	(x=45.58 y=47.87)	0.272824	1.99709	0.575914		b770	(x=68.39 y=23.85)	0.469802	2.18916	0.759207	b542	(x=4.62 y=78.71)
											b755	(x=5.59 y=43.29)	0.358761	2.29654	0.740887	b416	(x=30.25 y=62.56)	0.323301	2.01373	0.714457	b791	(x=29.76 y=20.55)	0.353347	2.07598	0.691011		b446	(x=25.28 y=39.03)	0.119798	2.66722	0.770485	b474	(x=77.21 y=13.81)	0.344269	1.96371	0.759326	b830	(x=48.05 y=71.47)	0.171907	3.75307	0.640946		b771	(x=68.21 y=65.91)	0.380678	2.4127	0.805821	b543	(x=8.63 y=2.78)
											b756	(x=6.28 y=27.14)	0.0775961	1.98581	0.698424	b417	(x=31.50 y=17.48)	0.104185	2.40194	0.726582	b792	(x=30.34 y=34.77)	0.193968	2.28552	0.755405		b447	(x=26.74 y=16.48)	0.258711	3.77777	0.672743	b475	(x=77.99 y=44.45)	0.223639	2.47841	0.742738	b831	(x=54.23 y=46.43)	0.404716	3.26652	0.613853		b774	(x=72.44 y=60.47)	0.497699	3.94019	0.766669	b544	(x=8.47 y=38.75)
											b758	(x=11.35 y=57.37)	0.15272	3.33984	0.671745	b418	(x=32.32 y=28.13)	0.096439	2.76546	0.709424	b794	(x=32.15 y=16.13)	0.365389	3.34698	0.706961		b448	(x=28.28 y=50.14)	0.147452	1.87258	0.747586	b476	(x=77.99 y=16.09)	0.00308505	1.9474	0.705929	b832	(x=61.23 y=70.40)	0.296863	2.60754	0.616076		b775	(x=73.79 y=45.48)	0.844064	3.22497	0.70273	b547	(x=12.96 y=27.00)
											b761	(x=15.57 y=58.88)	0.2952	3.18702	0.752407	b419	(x=33.19 y=54.85)	0.16926	2.84669	0.699319	b795	(x=31.67 y=12.34)	0.00797727	1.87898	0.805008		b449	(x=31.60 y=39.24)	0.138538	3.7604	0.674614	b477	(x=77.90 y=30.91)	0.231726	2.14395	0.805616	b833	(x=71.16 y=34.92)	0.379472	2.13635	0.659299		b777	(x=75.89 y=55.30)	0.0603785	1.65525	0.782478	b548	(x=15.15 y=9.28)
											b762	(x=15.91 y=48.54)	0.0647131	4.01079	0.70991	b420	(x=35.37 y=29.42)	0.0920107	2.09823	0.745052	b796	(x=33.41 y=42.86)	0.100204	2.50983	0.762608		b450	(x=32.54 y=7.71)	0.000446915	2.00057	0.731505	b480	(x=24.06 y=71.29)	0.143408	2.66651	0.635807	b834	(x=72.08 y=24.46)	0.105368	3.30526	0.625623		b785	(x=7.50 y=9.14)	0.502967	3.18259	0.681986	b549	(x=15.55 y=46.70)
											b763	(x=19.78 y=31.31)	0.2993	3.29158	0.68265	b421	(x=39.23 y=22.17)	0.42876	3.98288	0.646097	b797	(x=35.13 y=56.59)	0.137531	2.61946	0.690889		b451	(x=32.73 y=14.31)	0.00636869	2.14489	0.758415	b484	(x=30.73 y=76.25)	0.0373225	2.19089	0.713952	b836	(x=73.26 y=60.04)	0.202012	2.23157	0.619917		b786	(x=8.34 y=9.95)	0.347807	1.66796	0.776873	b550	(x=16.57 y=33.40)
											b765	(x=19.80 y=41.95)	0.0676704	1.85473	0.743271	b422	(x=40.38 y=32.73)	0.429783	2.90745	0.701324	b798	(x=35.34 y=34.53)	0.21076	2.82635	0.694043		b452	(x=33.22 y=33.87)	0.112807	2.37068	0.743942	b485	(x=31.51 y=36.53)	0.0404647	2.04144	0.770107	b837	(x=77.89 y=16.13)	0.119806	3.06998	0.603827		b789	(x=12.88 y=53.70)	0.13846	3.8208	0.676532	b551	(x=17.50 y=54.38)
											b767	(x=21.47 y=26.74)	0.251215	3.93945	0.718683	b423	(x=41.40 y=55.63)	0.168787	2.87234	0.723705	b799	(x=35.50 y=58.61)	0.0478553	2.05076	0.716355		b453	(x=33.82 y=47.09)	0.124703	2.20074	0.792354	b486	(x=32.95 y=36.34)	0.0172662	1.73764	0.688346	b838	(x=26.88 y=25.03)	0.119735	3.22323	0.614834		b790	(x=9.41 y=17.17)	0.385374	3.2795	0.691986	b552	(x=18.75 y=25.93)
											b769	(x=23.77 y=16.75)	0.156545	3.23752	0.721862	b424	(x=45.02 y=36.98)	0.64663	2.61044	0.764511	b800	(x=37.67 y=17.28)	0.140651	4.19354	0.701035		b457	(x=38.25 y=64.95)	0.143033	1.86927	0.792136	b488	(x=48.75 y=7.33)	0.452751	1.89463	0.620878	b839	(x=27.04 y=24.13)	0.104837	1.98577	0.703268		b791	(x=11.23 y=17.39)	0.77474	2.03286	0.772341	b554	(x=20.43 y=46.87)
											b770	(x=24.63 y=52.85)	0.0154991	2.21824	0.743584	b425	(x=46.56 y=30.09)	0.0263165	3.19405	0.704279	b801	(x=37.10 y=78.17)	0.313844	2.88798	0.719041		b458	(x=40.11 y=36.92)	0.178508	1.81138	0.713036	b489	(x=49.54 y=7.89)	0.08614	2.88892	0.624695	b843	(x=1.71 y=22.20)	0.175801	2.38394	0.833167		b797	(x=14.62 y=26.68)	0.845405	2.8642	0.676067	b555	(x=22.78 y=4.59)
											b772	(x=26.74 y=67.05)	0.244937	3.33043	0.709454	b426	(x=47.34 y=67.37)	0.0326354	2.00177	0.753978	b802	(x=37.93 y=55.31)	0.288364	3.17834	0.71166		b459	(x=41.33 y=15.21)	0.378775	2.70272	0.722546	b490	(x=50.51 y=8.45)	0.237205	2.04319	0.729728	b861	(x=9.87 y=41.19)	0.0619887	2.19718	0.728786		b798	(x=14.98 y=24.94)	1.11951	2.88242	0.785993	b556	(x=22.72 y=34.78)
											b773	(x=26.71 y=30.35)	0.236876	2.1608	0.767073	b427	(x=50.84 y=67.48)	0.249082	2.30897	0.655823	b804	(x=38.56 y=72.02)	0.131827	2.4028	0.812702		b460	(x=41.89 y=35.31)	0.42493	2.4488	0.718349	b491	(x=54.69 y=61.28)	0.162437	2.71948	0.720292	b876	(x=15.19 y=43.20)	0.097816	2.63251	0.706226		b800	(x=17.14 y=53.76)	0.933878	3.43198	0.819376	b557	(x=24.98 y=19.50)
											b775	(x=27.86 y=35.19)	0.141312	3.3645	0.738972	b428	(x=51.43 y=56.61)	0.0121545	2.29339	0.737668	b807	(x=39.93 y=58.11)	0.137112	2.42262	0.765059		b461	(x=45.14 y=14.79)	0.339563	3.01993	0.688934	b492	(x=56.71 y=60.84)	0.39597	3.91163	0.711642	b878	(x=16.81 y=45.40)	0.010874	3.8394	0.621746		b801	(x=17.82 y=52.23)	0.385094	1.72948	0.748284	b558	(x=25.69 y=61.37)
											b776	(x=28.52 y=57.96)	0.197132	2.47317	0.758142	b429	(x=52.14 y=37.46)	0.0682855	1.81929	0.701137	b811	(x=40.93 y=28.35)	0.2734	2.76763	0.703025		b462	(x=45.41 y=36.86)	0.0958529	1.98705	0.719377	b493	(x=57.26 y=73.34)	0.23583	3.31821	0.68556	b880	(x=17.52 y=23.07)	0.121723	2.43488	0.798681		b803	(x=22.01 y=38.32)	0.197302	3.84101	0.70532	b559	(x=26.83 y=24.68)
											b778	(x=32.52 y=33.66)	0.277584	3.45857	0.708887	b430	(x=55.17 y=6.38)	0.190636	3.65352	0.651292	b812	(x=40.79 y=54.13)	0.313858	2.28879	0.730625		b463	(x=45.99 y=29.19)	0.319275	1.82786	0.740307	b494	(x=57.03 y=72.30)	0.0796208	2.13787	0.704489	b881	(x=18.54 y=13.40)	0.221699	3.02652	0.72131		b804	(x=23.06 y=38.74)	0.316739	2.7688	0.687341	b560	(x=28.70 y=25.29)
											b779	(x=32.03 y=38.97)	0.0971131	3.41625	0.742384	b431	(x=54.00 y=51.41)	0.221902	2.15485	0.686514	b813	(x=40.94 y=3.87)	0.212789	2.48474	0.785399		b464	(x=47.21 y=58.20)	0.107813	1.92787	0.74009	b495	(x=76.28 y=74.03)	0.227128	3.08541	0.703883	b882	(x=19.13 y=31.88)	0.467057	2.2824	0.760304		b805	(x=22.43 y=52.07)	0.258055	2.97079	0.693494	b561	(x=29.29 y=33.92)
											b780	(x=32.25 y=45.41)	0.110537	2.25243	0.859449	b432	(x=53.98 y=22.79)	0.0224722	2.17066	0.691007	b815	(x=40.73 y=47.61)	0.177989	2.24109	0.797575		b465	(x=49.01 y=62.30)	0.0722919	1.95979	0.743582	b500	(x=1.71 y=7.60)	0.0891724	2.95602	0.741318	b883	(x=20.92 y=35.15)	0.113241	2.76615	0.670213		b806	(x=22.46 y=51.24)	0.980875	2.09319	0.741232	b562	(x=29.86 y=66.97)
											b781	(x=32.73 y=17.82)	0.0186617	2.19952	0.761991	b433	(x=56.81 y=27.82)	0.0522015	2.33272	0.723365	b817	(x=41.16 y=62.41)	0.0576541	2.10001	0.779857		b466	(x=50.15 y=6.66)	0.366956	2.35687	0.738755	b503	(x=6.91 y=52.81)	0.126689	2.69769	0.719858	b885	(x=21.54 y=45.64)	0.000747111	1.95065	0.724913		b831	(x=33.45 y=63.81)	0.418244	2.6163	0.676038	b563	(x=30.48 y=74.88)
											b783	(x=36.34 y=11.91)	0.123226	2.16377	0.747015	b434	(x=57.41 y=34.82)	0.0489663	1.86131	0.753661	b819	(x=42.56 y=26.18)	0.0499258	2.18219	0.701834		b467	(x=50.52 y=74.72)	0.148605	2.66251	0.726047	b504	(x=6.88 y=68.75)	0.0657329	2.94938	0.724733	b886	(x=23.90 y=52.63)	0.185021	2.24367	0.72416		b832	(x=34.63 y=63.68)	0.321331	1.79969	0.849326	b564	(x=31.24 y=41.72)
											b784	(x=36.96 y=35.90)	0.158505	2.78165	0.730609	b435	(x=61.11 y=11.34)	0.0324487	3.80171	0.592856	b820	(x=42.23 y=56.55)	0.329598	2.34709	0.706588		b469	(x=50.94 y=65.29)	0.303034	3.57668	0.71178	b510	(x=9.59 y=21.02)	0.0989368	2.10248	0.73194	b888	(x=25.14 y=74.00)	0.170484	2.6067	0.748584		b833	(x=39.83 y=37.35)	0.638687	2.43194	0.63898	b565	(x=30.49 y=17.90)
											b786	(x=37.79 y=44.19)	0.372198	3.01562	0.731807	b436	(x=61.59 y=74.92)	0.0816881	3.63665	0.655178	b821	(x=43.32 y=47.63)	0.00852213	2.22272	0.758577		b470	(x=52.51 y=40.22)	0.214491	3.32524	0.710935	b513	(x=11.41 y=25.31)	0.166237	1.98884	0.696956	b889	(x=25.62 y=71.12)	0.439155	3.21942	0.719395		b834	(x=40.19 y=38.03)	0.622141	3.53098	0.699088	b566	(x=30.56 y=5.20)
											b787	(x=40.66 y=14.08)	0.174354	1.76302	0.712338	b437	(x=62.80 y=38.45)	0.0712177	3.91776	0.646014	b823	(x=47.84 y=71.69)	0.00709891	1.94709	0.76188		b471	(x=53.84 y=54.42)	0.28309	4.39012	0.706103	b518	(x=15.50 y=62.59)	0.206058	3.08849	0.698011	b890	(x=25.45 y=33.23)	0.0702164	3.23037	0.651856		b846	(x=52.57 y=52.78)	0.278785	2.15079	0.642296	b567	(x=30.88 y=55.01)
											b788	(x=43.75 y=55.26)	0.252694	2.01923	0.727964	b439	(x=63.97 y=3.61)	0.0999552	4.40681	0.650456	b825	(x=48.43 y=37.12)	0.312376	3.04615	0.741791		b472	(x=52.80 y=75.66)	0.286413	1.98019	0.710051	b520	(x=15.93 y=65.85)	0.27171	2.85221	0.705569	b891	(x=27.77 y=23.33)	0.142871	3.04453	0.709604		b847	(x=52.84 y=54.02)	0.209368	2.09573	0.912452	b568	(x=33.20 y=36.95)
											b789	(x=45.16 y=31.10)	0.30516	2.49657	0.776811	b441	(x=67.41 y=42.71)	0.324109	2.46567	0.724842	b830	(x=50.18 y=21.60)	0.259601	2.43691	0.725685		b474	(x=59.24 y=34.06)	0.0498879	2.49516	0.74493	b527	(x=24.15 y=26.73)	0.169372	1.64956	0.741896	b892	(x=33.47 y=61.23)	0.456226	3.18763	0.687722		b857	(x=63.45 y=25.59)	0.306396	2.22366	0.69909	b569	(x=35.24 y=4.27)
											b791	(x=48.80 y=59.89)	0.194181	2.24152	0.773955	b442	(x=69.94 y=32.86)	0.136333	2.11266	0.714163	b834	(x=51.45 y=24.28)	0.182119	3.74093	0.718036		b475	(x=59.56 y=72.67)	0.00156804	2.06581	0.755494	b529	(x=24.72 y=69.41)	0.159577	3.18786	0.757408	b894	(x=42.39 y=34.98)	0.234591	2.3469	0.623878		b858	(x=64.11 y=25.07)	0.168165	1.8438	0.682749	b572	(x=38.71 y=31.75)
											b792	(x=49.14 y=25.65)	0.210279	2.55357	0.751155	b443	(x=71.87 y=50.58)	0.189568	3.14082	0.683127	b835	(x=51.83 y=7.25)	0.182356	2.43334	0.810713		b476	(x=61.97 y=19.08)	0.203035	3.80489	0.704638	b533	(x=28.66 y=8.13)	0.185226	4.09412	0.696368	b895	(x=42.74 y=46.46)	0.141593	3.33835	0.613		b859	(x=66.55 y=54.36)	0.813295	3.25117	0.655014	b573	(x=41.00 y=36.33)
											b793	(x=51.50 y=58.27)	0.125187	3.21247	0.679474	b445	(x=72.98 y=3.61)	0.194254	2.14244	0.677802	b836	(x=51.37 y=76.62)	0.4143	4.40167	0.74239		b477	(x=62.06 y=52.62)	0.192294	2.72823	0.731103	b534	(x=29.41 y=18.40)	0.12527	2.15951	0.719892	b896	(x=43.40 y=5.75)	0.02698	3.07924	0.652886		b860	(x=66.22 y=55.60)	0.559331	2.03397	0.777379	b574	(x=42.49 y=10.78)
											b794	(x=51.82 y=18.75)	0.00326625	2.0783	0.739072	b446	(x=73.88 y=41.81)	0.106874	2.5069	0.670391	b838	(x=53.17 y=59.26)	0.0258733	2.81754	0.757094		b478	(x=62.59 y=68.89)	0.315162	2.81822	0.7438	b536	(x=33.03 y=45.70)	0.136269	3.20913	0.753127	b897	(x=48.76 y=61.43)	0.0888695	1.95038	0.641805		b861	(x=69.00 y=46.80)	0.352145	1.99219	0.702671	b576	(x=42.09 y=13.77)
											b796	(x=53.33 y=68.39)	0.449862	3.06164	0.755059	b447	(x=75.61 y=44.93)	0.081425	3.08871	0.660501	b843	(x=54.67 y=61.67)	0.124953	2.21819	0.737968		b479	(x=63.01 y=34.29)	0.158058	3.3905	0.681056	b538	(x=33.91 y=37.37)	0.111097	2.19124	0.741243	b898	(x=49.31 y=42.47)	0.204281	2.57939	0.614458		b862	(x=70.07 y=46.50)	0.985121	3.47306	0.660171	b577	(x=43.28 y=5.79)
											b798	(x=53.14 y=50.34)	0.0553103	2.28079	0.732794	b448	(x=76.77 y=74.54)	0.107802	2.11951	0.701303	b844	(x=54.44 y=65.24)	0.142405	2.24147	0.806258		b480	(x=62.28 y=43.08)	0.129033	3.41932	0.719297	b539	(x=34.48 y=62.88)	0.292547	3.70391	0.709251	b899	(x=51.87 y=53.87)	0.496851	2.48488	0.592465		b865	(x=71.32 y=54.43)	0.129188	2.94181	0.719257	b578	(x=44.49 y=3.07)
											b799	(x=54.75 y=57.58)	0.165303	2.98988	0.714933	b449	(x=78.44 y=55.29)	0.314547	3.52104	0.652445	b847	(x=55.13 y=44.48)	0.0358238	3.08652	0.742829		b481	(x=63.28 y=31.62)	0.281948	2.10938	0.739672	b544	(x=42.55 y=8.77)	0.085902	2.52813	0.713301	b900	(x=55.92 y=8.66)	0.260152	3.02209	0.610147		b866	(x=72.03 y=53.13)	0.677774	2.1988	0.722824	b579	(x=44.29 y=39.24)
											b800	(x=55.11 y=35.44)	0.0258518	3.33832	0.694224	b450	(x=78.87 y=11.16)	0.45305	2.25198	0.724456	b850	(x=57.98 y=41.12)	0.0382144	4.56976	0.746756		b483	(x=65.20 y=1.96)	0.0865363	2.38894	0.705785	b547	(x=43.74 y=32.67)	0.065392	2.85626	0.716637	b901	(x=57.14 y=14.40)	0.504922	2.01923	0.629615		b872	(x=72.53 y=70.32)	1.31418	2.64065	0.768808	b580	(x=45.37 y=51.56)
											b803	(x=56.78 y=33.79)	0.615113	2.28878	0.71881	b457	(x=1.99 y=10.11)	0.066237	3.59173	0.710452	b852	(x=57.34 y=9.96)	0.214942	2.37618	0.778619		b484	(x=67.66 y=33.53)	0.170321	2.3946	0.801421	b548	(x=44.81 y=60.64)	0.114647	2.30134	0.715259	b902	(x=57.78 y=54.99)	0.192953	2.97264	0.660366		b873	(x=73.21 y=69.52)	1.11704	1.82574	0.727304	b581	(x=46.39 y=44.79)
											b804	(x=59.25 y=16.70)	0.0991512	3.72086	0.707371	b458	(x=2.56 y=44.90)	0.0535097	2.64764	0.773018	b853	(x=57.00 y=27.53)	0.0139704	3.18997	0.768733		b485	(x=69.55 y=50.17)	0.143602	2.29219	0.703708	b549	(x=45.91 y=54.84)	0.206345	3.06375	0.740523	b903	(x=59.03 y=10.67)	0.0387745	2.1045	0.700161		b874	(x=73.96 y=22.83)	0.202591	4.29425	0.71159	b582	(x=48.35 y=47.29)
											b806	(x=61.37 y=18.70)	0.200567	3.26538	0.711682	b459	(x=7.66 y=58.30)	0.204008	3.17087	0.737915	b854	(x=57.67 y=48.27)	0.190266	4.47585	0.720193		b486	(x=69.95 y=70.60)	0.0916449	2.45263	0.704974	b550	(x=45.92 y=35.13)	0.0183229	1.83273	0.820939	b904	(x=61.28 y=53.87)	0.207111	2.16511	0.63388		b875	(x=76.21 y=22.28)	0.739712	2.60067	0.613821	b583	(x=48.90 y=8.12)
											b807	(x=61.39 y=63.32)	0.12841	4.00808	0.705376	b460	(x=12.20 y=59.48)	0.00142217	1.92925	0.754263	b855	(x=58.33 y=71.99)	0.0767876	1.88438	0.780219		b487	(x=70.85 y=78.42)	0.0493527	2.61542	0.753242	b551	(x=46.17 y=63.32)	0.123179	2.43366	0.774528	b905	(x=67.74 y=30.01)	0.34287	4.40392	0.561339		b878	(x=76.67 y=27.34)	0.0147821	1.58902	0.861974	b585	(x=50.61 y=48.69)
											b808	(x=63.41 y=28.04)	0.335105	4.14246	0.664954	b461	(x=14.88 y=39.31)	0.390703	3.87288	0.703696	b856	(x=58.62 y=23.47)	0.00894898	2.42953	0.843202		b488	(x=71.31 y=6.48)	0.11852	3.32847	0.707373	b557	(x=51.65 y=19.74)	0.371044	1.85347	0.69215	b906	(x=67.20 y=13.30)	0.0932147	1.97927	0.713512		b879	(x=77.19 y=28.37)	0.337996	2.34987	0.725905	b586	(x=51.55 y=32.82)
											b811	(x=67.65 y=57.84)	0.13529	2.65973	0.787012	b462	(x=16.68 y=33.25)	0.126927	2.11215	0.771847	b860	(x=61.33 y=36.71)	0.123688	2.83377	0.784832		b489	(x=72.66 y=14.02)	0.0141054	1.83902	0.801946	b561	(x=54.56 y=23.42)	0.273526	3.77328	0.653908	b907	(x=70.31 y=20.67)	0.165624	3.56269	0.589083		b887	(x=1.68 y=70.31)	0.325914	3.62626	0.798744	b587	(x=51.66 y=24.43)
											b813	(x=73.05 y=59.94)	0.0149619	4.46892	0.707694	b463	(x=17.92 y=2.44)	0.264388	3.09094	0.690484	b863	(x=63.93 y=70.33)	0.00734588	2.68425	0.772583		b490	(x=73.56 y=18.30)	0.442427	3.82204	0.660383	b562	(x=53.86 y=37.15)	0.230705	3.07705	0.738691	b908	(x=70.51 y=17.03)	0.087216	1.76413	0.640972		b888	(x=2.03 y=68.91)	1.22206	3.40042	0.699741	b588	(x=52.77 y=59.37)
											b817	(x=77.49 y=19.10)	0.119944	3.96024	0.692155	b464	(x=18.67 y=16.94)	0.305056	2.60396	0.687657	b864	(x=64.55 y=39.65)	0.00363598	2.35843	0.783259		b491	(x=73.48 y=51.50)	0.00713477	2.64758	0.710716	b565	(x=57.50 y=27.35)	0.0499548	3.228	0.715569	b909	(x=71.98 y=68.75)	0.277198	2.15801	0.670311		b889	(x=2.76 y=19.05)	0.413754	2.87543	0.75277	b589	(x=53.86 y=1.05)
											b826	(x=3.67 y=37.55)	0.282432	3.34246	0.604431	b465	(x=19.36 y=78.74)	0.0225064	2.70892	0.735421	b866	(x=65.92 y=20.94)	0.135927	1.88976	0.81684		b492	(x=73.55 y=41.45)	0.282521	3.14849	0.69812	b566	(x=56.74 y=50.92)	0.0845602	1.57997	0.766162	b910	(x=77.62 y=71.17)	0.529699	2.06893	0.712171		b890	(x=3.72 y=47.08)	0.633835	2.40125	0.83427	b591	(x=54.18 y=45.24)
											b827	(x=4.44 y=37.53)	0.354578	3.94425	0.636028	b466	(x=21.37 y=68.66)	0.00615705	2.32284	0.706558	b867	(x=66.51 y=43.00)	0.202283	2.65354	0.745586		b493	(x=75.16 y=8.06)	0.215219	1.99256	0.681766	b569	(x=60.57 y=35.43)	0.189204	3.13073	0.713823	b912	(x=78.38 y=40.71)	0.008328	2.14157	0.61445		b891	(x=5.18 y=23.98)	0.395042	2.25234	0.773168	b592	(x=54.57 y=57.28)
											b828	(x=4.75 y=38.85)	0.16037	1.82047	0.631017	b467	(x=22.40 y=33.93)	0.442596	3.05146	0.695268	b871	(x=67.69 y=77.62)	0.138182	1.84814	0.753839		b494	(x=76.20 y=25.29)	0.0706879	2.68974	0.699486	b571	(x=61.87 y=32.36)	0.0350554	2.05902	0.790727	b914	(x=12.22 y=20.56)	0.0911439	4.2891	0.644053		b892	(x=7.14 y=1.53)	0.17505	1.75787	0.828403	b594	(x=56.15 y=9.63)
											b829	(x=10.18 y=44.92)	0.366162	2.17214	0.580772	b468	(x=22.47 y=18.28)	0.125852	2.85981	0.673971	b873	(x=69.20 y=20.49)	0.0445379	3.12454	0.693142		b496	(x=77.70 y=31.35)	0.378578	2.938	0.746942	b577	(x=66.86 y=29.07)	0.466458	3.90977	0.698891	b915	(x=14.26 y=20.53)	0.418615	2.66545	0.69762		b893	(x=7.19 y=49.64)	0.0790355	2.2865	0.753206	b595	(x=56.42 y=67.24)
											b830	(x=11.21 y=44.69)	0.304459	2.84844	0.601959	b469	(x=23.17 y=66.43)	0.282102	2.90301	0.70126	b875	(x=70.18 y=35.85)	0.22009	3.15852	0.733698		b497	(x=78.38 y=8.30)	0.276826	2.4459	0.695733	b582	(x=70.08 y=13.70)	0.0226186	1.88781	0.763854	b916	(x=19.68 y=63.90)	0.265083	1.99093	0.662531		b894	(x=8.33 y=12.43)	0.671001	3.25728	0.737935	b596	(x=58.90 y=72.35)
											b832	(x=12.09 y=43.15)	0.0653686	1.86874	0.657158	b470	(x=23.39 y=29.66)	0.0370029	3.36834	0.703192	b877	(x=70.71 y=52.19)	0.13838	3.50504	0.664259		b501	(x=1.54 y=41.51)	0.46233	3.25778	0.715084	b591	(x=76.75 y=42.90)	0.235078	1.89152	0.753574	b917	(x=20.11 y=63.26)	0.286871	2.02923	0.687186		b895	(x=11.28 y=59.05)	0.73222	4.22207	0.729532	b597	(x=58.80 y=61.59)
											b833	(x=12.80 y=43.36)	0.28275	2.53005	0.688995	b471	(x=26.25 y=17.53)	0.0453632	3.23003	0.683141	b878	(x=70.80 y=31.79)	0.267915	3.736	0.717674		b502	(x=1.92 y=42.30)	0.10952	2.89857	0.623336	b602	(x=2.77 y=71.62)	0.0370234	4.01754	0.660367	b918	(x=20.73 y=37.56)	0.124304	2.85591	0.647137		b897	(x=11.12 y=37.65)	0.0675838	1.83064	0.839953	b599	(x=60.01 y=14.47)
											b836	(x=12.54 y=52.81)	0.353166	1.8222	0.665199	b472	(x=25.80 y=22.33)	0.0621313	2.27396	0.75831	b879	(x=71.64 y=27.91)	0.720183	5.04762	0.712027		b505	(x=12.30 y=32.73)	0.0175841	2.0711	0.685122	b603	(x=3.78 y=67.32)	0.0398458	3.79373	0.683692	b919	(x=21.19 y=38.31)	0.447076	2.41866	0.669072		b899	(x=11.87 y=5.63)	0.0718419	1.72925	0.79696	b600	(x=60.59 y=58.16)
											b837	(x=12.93 y=53.44)	0.120008	1.96866	0.701076	b473	(x=26.76 y=46.44)	0.319264	3.18888	0.675032	b880	(x=70.02 y=45.64)	0.154296	2.85088	0.743926		b508	(x=22.44 y=66.45)	0.0530373	3.70712	0.598087	b604	(x=2.88 y=69.30)	0.228589	2.27191	0.699563	b920	(x=31.86 y=33.59)	0.00212463	3.38206	0.581773		b901	(x=16.42 y=10.15)	0.600438	2.68767	0.699804	b601	(x=61.19 y=54.00)
											b838	(x=14.84 y=29.34)	0.233898	2.60503	0.671485	b474	(x=27.31 y=14.21)	0.350714	3.36162	0.713975	b882	(x=70.97 y=73.95)	0.119015	2.94945	0.726538		b509	(x=22.90 y=66.98)	0.132019	3.19814	0.681834	b606	(x=11.34 y=41.71)	0.0862834	2.13718	0.704723	b921	(x=32.35 y=33.08)	0.0965928	2.02922	0.68463		b902	(x=16.53 y=66.52)	0.931688	1.94064	0.945758	b602	(x=62.18 y=40.50)
											b839	(x=15.65 y=29.94)	0.161925	4.10971	0.596549	b475	(x=27.71 y=49.96)	0.378493	2.80893	0.73474	b889	(x=72.88 y=50.47)	0.175412	2.88177	0.702211		b514	(x=36.05 y=59.36)	0.278583	1.91195	0.691561	b607	(x=11.52 y=42.43)	0.015817	1.68593	0.688232	b925	(x=1.96 y=33.88)	0.471766	4.02976	0.790842		b905	(x=17.72 y=51.83)	0.185685	2.38792	0.788965	b603	(x=62.11 y=65.86)
											b840	(x=15.70 y=34.00)	0.209414	2.99007	0.666313	b476	(x=29.87 y=5.73)	0.202608	2.99353	0.697143	b891	(x=73.49 y=34.18)	0.0824263	2.48356	0.773183		b515	(x=36.73 y=59.94)	0.0571713	2.47165	0.675089	b610	(x=23.39 y=6.73)	0.356764	1.94214	0.637422	b931	(x=5.25 y=63.45)	0.222525	2.89458	0.786876		b906	(x=18.61 y=69.96)	0.394299	3.58082	0.758871	b604	(x=62.63 y=74.04)
											b841	(x=15.47 y=31.98)	0.0794624	3.33854	0.613369	b477	(x=30.21 y=30.99)	0.298411	2.29171	0.755164	b892	(x=73.08 y=55.71)	0.0320166	2.19044	0.762224		b527	(x=2.08 y=18.38)	0.101369	1.89173	0.754796	b611	(x=23.78 y=7.53)	0.0652395	1.91166	0.674047	b936	(x=7.74 y=48.93)	0.0586993	2.06003	0.77018		b909	(x=20.09 y=45.77)	0.856667	2.71675	0.693527	b605	(x=63.06 y=34.71)
											b843	(x=16.52 y=15.17)	0.306283	2.18421	0.677613	b478	(x=32.72 y=51.07)	0.0405415	2.55577	0.714669	b894	(x=74.25 y=22.41)	0.220682	2.8642	0.771259		b529	(x=3.55 y=62.74)	0.0633769	3.83783	0.683404	b612	(x=29.12 y=52.76)	0.180764	2.76219	0.670905	b942	(x=10.49 y=14.07)	0.313709	3.14313	0.741566		b910	(x=21.83 y=50.44)	0.15744	2.71903	0.787262	b607	(x=65.33 y=46.38)
											b845	(x=17.07 y=53.36)	0.113193	1.89573	0.667376	b479	(x=32.81 y=63.82)	0.09865	2.19836	0.762678	b899	(x=77.18 y=70.50)	0.161104	4.25125	0.655543		b530	(x=3.92 y=38.20)	0.00188027	1.9972	0.7737	b614	(x=31.22 y=54.18)	0.258873	3.40846	0.661315	b944	(x=10.73 y=60.00)	0.263627	2.57034	0.757416		b911	(x=21.29 y=58.27)	0.531508	3.17735	0.742058	b608	(x=65.66 y=6.29)
											b846	(x=19.00 y=53.53)	0.387227	2.94423	0.702479	b480	(x=33.87 y=1.05)	0.399142	3.70621	0.629362	b900	(x=75.78 y=41.82)	0.0972637	2.31357	0.772415		b532	(x=6.75 y=45.60)	0.131293	3.23837	0.738397	b616	(x=53.72 y=8.74)	0.157094	2.76233	0.638433	b955	(x=18.97 y=24.15)	0.35609	2.39314	0.718268		b912	(x=22.08 y=74.66)	0.597402	2.40349	0.812236	b609	(x=65.55 y=17.52)
											b853	(x=36.25 y=31.10)	0.211616	2.63416	0.663658	b481	(x=32.66 y=4.18)	0.0695966	2.24049	0.683835	b901	(x=77.08 y=68.70)	0.100369	2.33514	0.680376		b533	(x=7.71 y=59.52)	0.356596	2.48582	0.735014	b617	(x=54.34 y=8.16)	0.162119	1.87164	0.739361	b956	(x=19.10 y=58.44)	0.1366	3.19192	0.700285		b913	(x=22.91 y=29.54)	0.372372	2.25125	0.764328	b610	(x=66.48 y=42.72)
											b854	(x=36.99 y=30.72)	0.239347	2.2489	0.635746	b482	(x=34.42 y=15.85)	0.0276453	3.19713	0.705256	b902	(x=78.03 y=52.02)	0.132705	3.54007	0.711459		b534	(x=8.48 y=10.55)	0.102731	2.75193	0.745551	b618	(x=1.14 y=55.83)	0.26023	1.82174	0.76486	b958	(x=19.68 y=35.50)	0.30454	1.97842	0.71347		b914	(x=24.83 y=40.25)	0.32259	3.07356	0.703995	b611	(x=67.83 y=1.62)
											b855	(x=40.32 y=51.89)	0.0881916	2.86715	0.635487	b483	(x=34.95 y=75.60)	0.0121437	2.61311	0.71298	b903	(x=77.56 y=28.79)	0.140419	2.92046	0.766054		b535	(x=10.43 y=75.23)	0.0183425	3.55376	0.726411	b619	(x=2.65 y=44.84)	0.085562	3.37305	0.728183	b961	(x=22.78 y=55.27)	0.24782	1.90336	0.697211		b915	(x=26.88 y=7.24)	0.857651	2.01179	0.745757	b612	(x=68.32 y=37.77)
											b856	(x=41.37 y=51.77)	0.144485	1.98067	0.694143	b484	(x=35.46 y=3.68)	0.236521	2.69973	0.692281	b918	(x=5.38 y=28.09)	0.0151094	3.07355	0.594549		b537	(x=10.81 y=62.22)	0.314757	2.59762	0.752934	b620	(x=3.40 y=29.97)	0.153706	1.66539	0.811	b962	(x=23.50 y=15.25)	0.295259	1.92976	0.764433		b916	(x=26.77 y=50.64)	0.270881	1.63723	0.758379	b613	(x=70.74 y=23.76)
											b860	(x=44.91 y=14.90)	0.252843	3.79358	0.686021	b485	(x=37.87 y=72.60)	0.167707	3.72952	0.697422	b919	(x=6.48 y=27.89)	0.261454	3.80971	0.702103		b538	(x=13.56 y=52.34)	0.296385	2.77851	0.738219	b621	(x=5.37 y=67.67)	0.37999	2.78743	0.730929	b963	(x=26.03 y=56.79)	0.00500725	1.83692	0.725782		b917	(x=27.03 y=57.20)	0.571433	2.76126	0.798219	b614	(x=72.44 y=49.32)
											b861	(x=45.02 y=13.13)	0.399851	3.35253	0.671983	b486	(x=36.75 y=42.19)	0.0658729	2.14317	0.806726	b920	(x=5.77 y=22.71)	0.196846	2.10757	0.691882		b539	(x=15.62 y=15.41)	0.214948	2.43987	0.733921	b624	(x=8.37 y=48.04)	0.0743601	3.12132	0.730035	b964	(x=29.33 y=10.78)	0.0683313	2.54742	0.694987		b918	(x=27.71 y=54.16)	0.99463	2.85121	0.717646	b615	(x=72.03 y=15.02)
											b873	(x=55.34 y=55.17)	0.167734	3.31573	0.60007	b487	(x=39.33 y=20.16)	0.175909	1.91366	0.777008	b923	(x=10.89 y=23.94)	0.213008	2.97019	0.661053		b540	(x=20.49 y=1.79)	0.00880022	1.84086	0.756224	b625	(x=8.76 y=16.88)	0.13433	2.08942	0.747592	b966	(x=32.22 y=62.32)	1.29536	1.95912	0.740208		b919	(x=26.98 y=60.40)	0.448336	1.72644	0.778793	b616	(x=73.00 y=66.80)
											b874	(x=55.71 y=54.61)	0.0855145	3.33431	0.707483	b488	(x=43.02 y=16.55)	0.058587	3.38489	0.67781	b942	(x=19.52 y=56.05)	0.165684	2.48091	0.658635		b541	(x=24.02 y=39.75)	0.193363	3.19771	0.66999	b626	(x=9.26 y=71.43)	0.0245879	2.39388	0.815937	b967	(x=31.92 y=12.81)	0.239428	2.52967	0.713922		b923	(x=31.18 y=58.55)	0.292857	1.78915	0.791736	b617	(x=74.94 y=11.83)
											b875	(x=55.45 y=38.58)	0.124713	2.28387	0.675913	b489	(x=42.84 y=48.31)	0.214278	2.77336	0.694654	b943	(x=21.01 y=55.62)	0.00981375	1.71246	0.789257		b542	(x=25.28 y=77.74)	0.317241	2.21748	0.818296	b627	(x=11.91 y=3.17)	0.43886	2.14913	0.854665	b968	(x=32.05 y=4.90)	0.132562	3.3853	0.679131		b924	(x=31.83 y=25.33)	0.0933698	2.63829	0.760099	b618	(x=74.49 y=71.52)
											b876	(x=55.87 y=37.98)	0.104095	1.80541	0.670765	b490	(x=46.23 y=74.19)	0.259986	4.0218	0.691943	b947	(x=20.41 y=44.23)	0.424199	2.79775	0.702255		b543	(x=26.02 y=44.03)	0.308118	4.0102	0.674016	b628	(x=19.87 y=8.30)	0.271107	3.36843	0.70116	b970	(x=39.92 y=66.67)	0.106148	3.58169	0.664048		b925	(x=34.34 y=70.76)	0.495684	3.47303	0.681827	b619	(x=77.43 y=17.38)
											b882	(x=63.10 y=57.77)	0.195758	3.76483	0.688338	b491	(x=47.09 y=56.32)	0.376625	2.64275	0.698164	b949	(x=21.46 y=43.91)	0.0572813	3.12302	0.671552		b544	(x=26.85 y=27.30)	0.229121	3.21832	0.672046	b629	(x=19.51 y=58.80)	0.115069	3.43886	0.766833	b971	(x=40.95 y=41.72)	0.464276	2.09704	0.659321		b926	(x=34.02 y=46.47)	0.829058	1.78485	0.742202	b620	(x=77.08 y=41.12)
											b883	(x=62.75 y=58.41)	0.146988	2.88482	0.617189	b492	(x=47.26 y=47.26)	0.101757	3.94729	0.699534	b954	(x=25.06 y=46.19)	0.198619	3.04494	0.671449		b545	(x=27.26 y=1.04)	0.0204262	1.68594	0.785166	b630	(x=22.83 y=25.44)	0.232953	2.67742	0.775295	b972	(x=42.38 y=62.53)	0.0497455	2.08351	0.66815		b927	(x=34.57 y=78.42)	0.250873	2.23902	0.803119	b621	(x=77.53 y=74.17)
											b891	(x=64.90 y=33.32)	0.317766	3.19884	0.641629	b493	(x=47.68 y=44.95)	0.0489432	3.63792	0.638485	b955	(x=25.72 y=45.39)	0.00169095	2.42398	0.657098		b546	(x=29.67 y=29.94)	0.37505	5.95742	0.661917	b631	(x=25.55 y=32.67)	0.275747	3.81739	0.741162	b973	(x=44.84 y=74.64)	0.0859646	2.19382	0.699595		b928	(x=36.69 y=66.33)	0.168598	3.24288	0.892554	b622	(x=77.85 y=70.01)
											b892	(x=67.73 y=33.00)	0.156496	3.43643	0.653911	b494	(x=47.75 y=3.47)	0.0648129	2.18309	0.722595	b956	(x=26.18 y=49.02)	0.0136203	3.51587	0.681695		b547	(x=30.17 y=9.91)	0.148185	3.27275	0.707737	b632	(x=25.62 y=11.48)	0.0110904	1.65184	0.756044	b974	(x=45.98 y=29.20)	0.222178	2.08007	0.696975		b929	(x=36.96 y=12.27)	0.401882	3.34166	0.770004	b623	(x=78.43 y=29.37)
											b893	(x=68.10 y=34.11)	0.0900783	2.15798	0.642125	b495	(x=47.57 y=29.63)	0.000223599	2.55231	0.768454	b957	(x=24.93 y=18.76)	0.0630266	1.8618	0.629516		b548	(x=30.45 y=53.08)	0.204006	2.27826	0.88715	b633	(x=26.21 y=41.99)	0.164234	3.36538	0.753916	b975	(x=46.08 y=20.39)	0.189398	3.21581	0.638861		b930	(x=36.66 y=74.16)	0.620342	2.46915	0.747365	b632	(x=5.70 y=49.21)
											b894	(x=64.58 y=16.61)	0.118656	3.2005	0.699509	b496	(x=48.60 y=32.85)	0.00317699	1.9352	0.70028	b958	(x=26.85 y=18.91)	0.103686	2.93456	0.674187		b549	(x=33.23 y=60.53)	0.00154844	2.01166	0.762093	b634	(x=26.74 y=70.76)	0.207362	1.92851	0.780219	b976	(x=53.47 y=26.87)	0.339318	3.68266	0.617279		b931	(x=39.33 y=5.91)	0.248409	3.64857	0.672127	b633	(x=6.92 y=49.03)
											b896	(x=65.61 y=62.64)	0.346292	3.60859	0.652037	b497	(x=50.03 y=14.76)	0.336851	2.68052	0.690491	b959	(x=26.47 y=17.58)	0.121128	2.26304	0.657415		b550	(x=35.89 y=71.63)	0.191596	1.99916	0.717506	b635	(x=28.36 y=8.29)	0.345939	2.39325	0.761411	b977	(x=53.68 y=59.42)	0.00906332	2.1702	0.659776		b933	(x=40.78 y=43.92)	0.450406	3.45687	0.721284	b641	(x=18.74 y=19.14)
											b897	(x=65.44 y=63.38)	0.207647	2.16369	0.740557	b498	(x=50.24 y=64.48)	0.100218	2.41211	0.840695	b960	(x=26.80 y=9.21)	0.116861	2.56722	0.611606		b551	(x=37.41 y=69.87)	0.0370319	2.07729	0.716055	b636	(x=28.82 y=20.85)	0.0208174	2.49707	0.704465	b980	(x=62.78 y=52.44)	0.26818	1.84397	0.651736		b934	(x=40.84 y=38.66)	0.678309	1.67371	0.742504	b642	(x=20.33 y=19.04)
											b898	(x=68.75 y=18.52)	0.154263	1.86711	0.807433	b499	(x=51.62 y=61.21)	0.00445699	1.90154	0.794745	b961	(x=28.22 y=9.43)	0.0239201	4.08344	0.682155		b552	(x=40.76 y=72.55)	0.340804	3.26698	0.696399	b637	(x=29.16 y=59.98)	0.0878619	3.37545	0.721793	b981	(x=66.43 y=12.23)	0.316885	2.28215	0.687756		b936	(x=41.97 y=6.82)	0.502465	2.44785	0.961583	b643	(x=34.06 y=73.61)
											b899	(x=69.52 y=18.67)	0.273564	1.88836	0.64778	b500	(x=52.59 y=66.73)	0.135755	2.51693	0.75232	b966	(x=30.03 y=47.50)	0.509074	2.1039	0.678846		b553	(x=42.56 y=30.56)	0.252327	3.6585	0.664444	b638	(x=33.68 y=27.76)	0.370583	2.41172	0.747825	b982	(x=67.22 y=18.61)	0.171719	2.05065	0.632646		b937	(x=43.52 y=48.32)	0.803733	3.04473	0.748419	b644	(x=34.53 y=71.88)
											b900	(x=77.36 y=42.98)	0.258326	1.82916	0.639259	b501	(x=60.45 y=15.33)	0.200888	2.8445	0.702381	b967	(x=31.44 y=47.87)	0.0604026	3.3409	0.727327		b554	(x=42.08 y=12.85)	0.261801	1.80109	0.706961	b639	(x=34.98 y=55.71)	0.178253	2.12835	0.779388	b983	(x=70.37 y=77.58)	0.0128689	1.88509	0.689384		b938	(x=43.90 y=12.67)	0.477994	2.48033	0.779263	b647	(x=37.38 y=74.57)
											b901	(x=77.82 y=41.93)	0.119827	2.23647	0.630966	b502	(x=62.38 y=48.07)	0.141219	2.8569	0.724302	b972	(x=34.92 y=61.94)	0.0605901	1.90543	0.705995		b555	(x=42.81 y=3.61)	0.21169	1.87217	0.73617	b640	(x=39.19 y=31.60)	0.0457013	1.82893	0.744526	b984	(x=75.32 y=67.53)	0.315361	2.84411	0.633199		b940	(x=45.09 y=17.70)	0.825476	3.52352	0.73181	b650	(x=46.67 y=66.72)
											b902	(x=77.97 y=43.46)	0.00812872	1.95022	0.778011	b503	(x=64.60 y=11.80)	0.392796	3.48716	0.672724	b973	(x=35.53 y=61.25)	0.0374456	2.75032	0.694406		b556	(x=44.69 y=37.40)	0.195144	3.76715	0.69968	b641	(x=41.60 y=40.67)	0.19411	3.27576	0.70791	b985	(x=74.60 y=74.42)	0.229428	2.07041	0.689909		b941	(x=46.62 y=71.83)	1.3027	3.02916	0.729565	b651	(x=47.24 y=66.07)
											b907	(x=4.96 y=25.27)	0.31757	1.9576	0.717841	b504	(x=64.50 y=57.89)	0.0514706	3.16053	0.709094	b974	(x=38.67 y=35.62)	0.278541	5.30946	0.637336		b557	(x=44.46 y=9.76)	0.0625007	2.07137	0.689977	b642	(x=45.00 y=13.98)	0.228313	3.00072	0.756795	b986	(x=78.08 y=18.63)	0.513519	3.31062	0.609639		b943	(x=46.75 y=14.85)	0.0941056	1.77647	0.874528	b653	(x=62.95 y=14.04)
											b909	(x=7.94 y=51.34)	0.265091	2.47009	0.761107	b505	(x=66.64 y=15.58)	0.285128	2.54479	0.733515	b975	(x=40.42 y=36.20)	0.0718458	2.98889	0.652204		b558	(x=44.96 y=28.34)	0.093924	2.99821	0.67544	b643	(x=45.13 y=43.51)	0.0428959	2.28933	0.837546	b989	(x=17.32 y=44.30)	0.212011	2.07166	0.656637		b944	(x=46.84 y=52.08)	0.585292	2.35575	0.754104	b654	(x=63.59 y=14.69)
											b910	(x=9.35 y=46.15)	0.0427889	2.22647	0.731713	b506	(x=67.34 y=34.78)	0.546479	2.27142	0.6604	b977	(x=39.64 y=40.14)	0.502878	2.96506	0.657441		b559	(x=46.92 y=17.52)	0.316343	2.12705	0.739482	b644	(x=45.78 y=54.35)	0.0510049	3.07306	0.719687	b990	(x=18.11 y=44.91)	0.104644	2.05759	0.723679		b945	(x=49.97 y=26.48)	0.268203	2.05406	0.852	b663	(x=2.58 y=24.17)
											b913	(x=13.95 y=50.48)	0.317111	2.78147	0.703284	b507	(x=66.81 y=44.45)	0.138734	2.24388	0.766439	b978	(x=41.86 y=40.15)	0.0095098	3.71428	0.653558		b560	(x=47.39 y=26.58)	0.138241	2.70964	0.695826	b645	(x=45.94 y=68.05)	0.116866	2.76659	0.744778	b991	(x=35.19 y=51.53)	0.201413	3.88046	0.570348		b947	(x=50.89 y=39.28)	0.62046	3.75646	0.712787	b664	(x=2.71 y=29.07)
											b917	(x=19.63 y=67.07)	0.277006	2.85253	0.729132	b508	(x=68.16 y=30.48)	0.395231	3.67592	0.701193	b981	(x=46.73 y=63.12)	0.014255	2.998	0.666057		b561	(x=49.38 y=73.35)	0.174317	2.4434	0.730803	b647	(x=48.39 y=60.55)	0.212285	2.86415	0.755828	b992	(x=37.23 y=52.60)	0.103639	2.92013	0.575878		b948	(x=51.58 y=69.52)	0.588741	2.38145	0.736146	b665	(x=3.36 y=26.92)
											b918	(x=24.23 y=16.42)	0.168264	2.437	0.61645	b509	(x=68.47 y=8.50)	0.026842	2.23214	0.767252	b982	(x=42.79 y=69.86)	0.150807	4.1768	0.630818		b562	(x=51.02 y=56.95)	0.244848	1.92097	0.695737	b648	(x=49.22 y=28.34)	0.232967	2.32796	0.696697	b993	(x=41.05 y=22.97)	0.78144	3.83085	0.500685		b950	(x=53.58 y=66.37)	0.905637	2.77103	0.89078	b666	(x=3.97 y=14.37)
											b919	(x=24.26 y=56.03)	0.167644	2.40331	0.750975	b510	(x=68.98 y=64.60)	0.0690457	2.26114	0.723351	b983	(x=43.87 y=69.10)	0.308301	3.41395	0.663		b563	(x=51.51 y=25.47)	0.270049	3.27529	0.705933	b649	(x=49.61 y=66.90)	0.289802	2.72595	0.751547	b994	(x=40.87 y=21.72)	0.365633	1.7586	0.693155		b951	(x=53.06 y=25.44)	0.216759	1.7357	0.74394	b667	(x=7.31 y=76.89)
											b920	(x=24.09 y=40.37)	0.0060115	3.55079	0.66927	b511	(x=70.48 y=36.09)	0.273512	2.60307	0.714707	b985	(x=44.42 y=29.67)	0.318397	2.39099	0.680825		b564	(x=52.20 y=51.43)	0.119626	2.32812	0.736652	b650	(x=53.43 y=44.92)	0.112628	2.51491	0.721425	b997	(x=42.59 y=22.46)	0.321747	2.03448	0.657751		b952	(x=53.72 y=35.03)	0.585721	2.24716	0.850378	b669	(x=8.86 y=60.28)
											b922	(x=25.92 y=15.83)	0.262108	3.79049	0.680591	b512	(x=71.57 y=32.09)	0.151696	2.08819	0.801439	b986	(x=45.03 y=30.21)	0.0867425	2.60662	0.748293		b565	(x=52.25 y=78.35)	0.00611938	2.57806	0.775222	b651	(x=54.20 y=4.82)	0.0416716	3.3269	0.736962	b1000	(x=49.91 y=64.87)	0.0586048	3.53531	0.624647		b953	(x=54.19 y=5.61)	0.465324	2.09621	0.793858	b672	(x=13.15 y=44.40)
											b923	(x=25.61 y=42.24)	0.00788697	1.9601	0.724044	b513	(x=78.57 y=68.52)	0.269741	1.99203	0.860388	b988	(x=45.80 y=26.16)	0.173122	2.68172	0.642061		b566	(x=54.09 y=9.90)	0.173515	2.43475	0.673817	b652	(x=54.01 y=11.12)	0.0809147	2.2152	0.760394	b1003	(x=50.68 y=8.57)	0.148293	2.17893	0.623476		b954	(x=55.83 y=12.39)	0.0212259	3.67263	0.745077	b673	(x=12.95 y=76.46)
											b924	(x=26.90 y=66.73)	0.216866	2.59401	0.705927	b515	(x=34.57 y=33.52)	0.257418	3.98936	0.671995	b993	(x=52.44 y=14.56)	0.055697	3.0275	0.713282		b568	(x=57.08 y=36.32)	0.0221702	2.2429	0.758831	b653	(x=58.80 y=30.65)	0.356413	3.66974	0.700987	b1004	(x=51.07 y=6.18)	0.381932	4.18528	0.604304		b956	(x=57.69 y=36.88)	0.597847	1.84019	0.739699	b674	(x=13.78 y=19.80)
											b925	(x=27.60 y=31.40)	0.0143364	2.30341	0.845942	b516	(x=36.34 y=31.30)	0.262418	2.82785	0.682353	b994	(x=53.16 y=16.09)	0.0135954	2.13791	0.724781		b569	(x=59.70 y=58.98)	0.29225	3.84388	0.674573	b654	(x=60.95 y=66.37)	0.347525	3.56718	0.69744	b1006	(x=72.04 y=47.14)	0.362745	2.17404	0.56526		b957	(x=58.18 y=5.97)	0.490452	2.76687	0.766179	b675	(x=15.46 y=8.43)
											b926	(x=30.12 y=41.26)	0.279479	3.33664	0.711291	b520	(x=2.30 y=44.90)	0.364691	1.54559	0.759908	b995	(x=55.74 y=52.03)	0.494892	3.48231	0.66805		b570	(x=59.86 y=53.76)	0.140104	2.37176	0.730955	b655	(x=62.93 y=28.08)	0.107665	2.90449	0.717045	b1007	(x=72.50 y=46.62)	0.0996712	1.84063	0.683042		b958	(x=59.76 y=36.54)	0.635645	3.80706	0.669063	b678	(x=15.16 y=58.41)
											b927	(x=31.35 y=33.91)	0.133492	3.23637	0.69343	b521	(x=4.07 y=50.59)	0.0641243	1.7132	0.754857	b996	(x=56.71 y=54.25)	0.159545	3.99566	0.689275		b571	(x=60.56 y=4.18)	0.250737	2.16372	0.774352	b656	(x=64.96 y=63.43)	0.37686	2.90963	0.733853	b1072	(x=1.46 y=10.21)	0.157505	2.23554	0.960901		b959	(x=60.33 y=24.34)	0.302569	2.52887	0.815284	b679	(x=18.49 y=0.69)
											b928	(x=30.43 y=17.92)	0.236754	1.95677	0.74511	b522	(x=4.91 y=14.78)	0.00968726	1.71333	0.807249	b1004	(x=58.71 y=59.97)	0.524304	3.58257	0.657068		b572	(x=61.31 y=64.66)	0.16846	2.17364	0.714152	b657	(x=65.65 y=35.10)	0.337662	2.10149	0.790009	b1150	(x=7.17 y=27.55)	0.183144	2.95498	0.867725		b961	(x=62.68 y=1.50)	0.673199	2.62578	0.730414	b680	(x=20.08 y=28.73)
											b929	(x=31.25 y=12.83)	0.234903	3.01886	0.737064	b523	(x=7.04 y=12.69)	0.00550928	1.70447	0.769349	b1005	(x=60.02 y=61.14)	0.151579	3.12554	0.661758		b573	(x=62.05 y=40.35)	0.00189382	2.12514	0.749107	b658	(x=68.81 y=38.89)	0.15898	3.11061	0.764597	b1161	(x=12.76 y=30.02)	0.397855	3.9421	0.729614		b962	(x=64.64 y=21.16)	0.32507	2.2615	0.810564	b681	(x=21.69 y=57.03)
											b930	(x=35.85 y=49.14)	0.0206139	1.92582	0.735058	b524	(x=7.50 y=65.19)	0.188522	4.4355	0.692181	b1010	(x=60.76 y=64.85)	0.385288	3.09059	0.619126		b575	(x=64.90 y=5.62)	0.15327	2.01284	0.764577	b659	(x=68.79 y=65.85)	0.349984	2.88462	0.756231	b1165	(x=13.71 y=61.13)	0.169597	2.7155	0.776472		b963	(x=65.04 y=49.33)	0.131406	3.3561	0.729231	b682	(x=22.91 y=21.34)
											b931	(x=37.46 y=21.35)	0.0570539	1.97756	0.693734	b525	(x=10.65 y=40.34)	0.11882	1.90704	0.743842	b1011	(x=61.71 y=64.14)	0.240255	2.89114	0.61034		b576	(x=66.36 y=15.97)	0.0918103	2.79716	0.702596	b660	(x=69.35 y=60.31)	0.163258	2.49074	0.792749	b1168	(x=14.59 y=56.84)	0.34784	3.29751	0.759306		b964	(x=65.86 y=17.03)	0.252086	2.27062	0.752905	b683	(x=24.09 y=62.08)
											b932	(x=37.09 y=52.16)	0.230598	2.61414	0.789373	b526	(x=11.11 y=64.87)	0.16708	2.56509	0.715314	b1012	(x=61.94 y=63.48)	0.211139	2.27055	0.734945		b577	(x=66.16 y=1.90)	0.00506456	2.10003	0.709953	b661	(x=72.41 y=68.77)	0.243136	3.42612	0.740107	b1172	(x=16.91 y=25.25)	0.154826	2.82103	0.743042		b965	(x=66.75 y=30.93)	0.549672	2.2812	0.873533	b685	(x=25.14 y=48.00)
											b933	(x=37.94 y=36.82)	0.0956741	2.57232	0.694804	b527	(x=13.42 y=30.99)	0.102627	3.56787	0.640232	b1013	(x=66.35 y=59.51)	0.109968	2.24295	0.725577		b578	(x=67.34 y=31.53)	0.289149	3.62349	0.712584	b662	(x=73.08 y=64.08)	0.113148	2.11443	0.758864	b1174	(x=18.32 y=13.45)	0.206954	2.07242	0.814416		b966	(x=66.66 y=56.83)	0.370366	1.95785	0.836392	b686	(x=27.55 y=16.42)
											b934	(x=40.28 y=43.06)	0.223437	3.28786	0.713814	b528	(x=13.88 y=59.34)	0.0264158	1.91877	0.754436	b1014	(x=67.86 y=57.25)	0.113586	4.0386	0.706414		b579	(x=69.14 y=28.77)	0.0174936	2.72174	0.724622	b663	(x=74.25 y=61.06)	0.0986043	3.0001	0.747505	b1181	(x=21.73 y=74.73)	0.451803	3.75094	0.720645		b967	(x=68.44 y=14.40)	0.943754	2.39308	0.95951	b687	(x=27.71 y=55.16)
											b935	(x=43.55 y=50.07)	0.428574	2.62323	0.701909	b529	(x=14.21 y=66.78)	0.0389216	2.26408	0.7587	b1034	(x=3.79 y=43.90)	0.10561	3.1349	0.649309		b580	(x=69.49 y=1.14)	0.186559	1.98576	0.705483	b664	(x=77.06 y=69.35)	0.06874	1.80169	0.768552	b1183	(x=21.90 y=55.81)	0.110894	2.8857	0.743699		b968	(x=73.08 y=9.53)	0.129184	1.8246	0.756026	b688	(x=29.75 y=29.97)
											b937	(x=44.67 y=69.50)	0.340267	2.32958	0.704569	b531	(x=17.66 y=48.84)	0.0534096	3.6747	0.65836	b1037	(x=5.57 y=21.91)	0.195118	2.94995	0.645089		b581	(x=74.99 y=39.67)	0.0826071	5.47029	0.677085	b665	(x=79.54 y=73.87)	0.136284	2.45561	0.743958	b1187	(x=24.84 y=39.67)	0.206426	3.70465	0.722927		b969	(x=72.88 y=26.50)	0.0164927	1.50468	0.780723	b689	(x=30.79 y=24.20)
											b938	(x=47.62 y=64.31)	0.218708	4.72657	0.667702	b532	(x=17.60 y=36.21)	0.0173383	1.83109	0.705075	b1041	(x=10.25 y=18.75)	0.194954	3.78543	0.695105		b582	(x=75.56 y=58.56)	0.00209789	2.42832	0.729677	b667	(x=12.12 y=54.03)	0.283269	3.22054	0.660053	b1188	(x=24.75 y=16.83)	0.0980295	2.11	0.77703		b971	(x=76.61 y=7.16)	0.00859407	1.98835	0.766546	b690	(x=31.34 y=53.55)
											b939	(x=50.15 y=13.63)	0.156718	4.12057	0.709056	b533	(x=18.34 y=2.75)	0.037031	2.2602	0.715972	b1043	(x=10.43 y=0.61)	0.0398432	2.72057	0.717835		b583	(x=76.68 y=24.65)	0.0166323	3.57939	0.652313	b668	(x=13.70 y=52.46)	0.176245	3.54142	0.67674	b1189	(x=29.06 y=61.84)	0.220606	4.07106	0.718603		b972	(x=76.97 y=25.50)	0.642158	3.79863	0.700643	b691	(x=31.42 y=30.71)
											b941	(x=50.95 y=69.32)	0.0257538	2.75062	0.729211	b534	(x=19.73 y=73.70)	0.438943	2.32407	0.728663	b1052	(x=15.50 y=17.47)	0.240196	3.89696	0.719643		b584	(x=78.69 y=17.48)	0.0433996	1.9308	0.727316	b669	(x=22.30 y=39.97)	0.106043	2.03258	0.674304	b1190	(x=31.17 y=1.24)	0.227037	2.69264	0.753773		b973	(x=77.98 y=15.84)	0.427815	2.82452	0.754364	b692	(x=32.70 y=12.81)
											b942	(x=52.02 y=23.16)	0.131513	3.97889	0.672951	b535	(x=19.19 y=56.00)	0.0271713	1.99661	0.676267	b1053	(x=16.91 y=49.41)	0.190624	3.91028	0.680793		b585	(x=79.65 y=5.43)	0.0969321	2.36555	0.72289	b670	(x=23.31 y=39.84)	0.279883	3.11016	0.675414	b1191	(x=32.35 y=56.03)	0.195791	2.50778	0.749466		b974	(x=78.64 y=23.21)	0.641499	2.37124	0.666488	b693	(x=33.36 y=42.12)
											b943	(x=54.53 y=27.55)	0.0382028	3.8577	0.695275	b536	(x=19.57 y=42.27)	0.248507	3.50368	0.69583	b1054	(x=16.03 y=25.58)	0.187629	1.97984	0.708773		b588	(x=14.47 y=71.85)	0.262412	2.76812	0.725217	b671	(x=58.86 y=42.40)	0.325915	2.63176	0.680226	b1192	(x=34.38 y=15.89)	0.793414	1.91072	0.784372		b975	(x=79.18 y=60.28)	0.22834	1.97867	0.950023	b694	(x=32.91 y=6.90)
											b944	(x=54.44 y=36.88)	0.064076	2.78532	0.754361	b537	(x=20.89 y=26.88)	0.0815539	2.75578	0.671914	b1055	(x=17.80 y=41.56)	0.131098	4.11455	0.664219		b589	(x=14.96 y=73.40)	0.129158	2.07637	0.779387	b672	(x=59.93 y=43.50)	0.261175	3.97128	0.709152	b1194	(x=39.34 y=50.79)	0.231409	2.78449	0.651216		b983	(x=9.07 y=72.37)	0.619065	1.84254	0.813719	b695	(x=37.47 y=57.67)
											b945	(x=54.49 y=49.08)	0.0950273	2.75142	0.756522	b538	(x=25.65 y=55.20)	0.0711705	2.98787	0.693667	b1059	(x=18.94 y=22.18)	0.200987	2.66082	0.701104		b591	(x=17.62 y=34.04)	0.303632	1.85883	0.675889	b674	(x=65.29 y=46.59)	0.323999	2.09859	0.768723	b1195	(x=39.57 y=19.16)	0.114932	3.7745	0.692314		b984	(x=5.85 y=72.30)	0.722294	3.56295	0.761248	b696	(x=36.77 y=29.29)
											b946	(x=56.31 y=31.05)	0.283507	3.61236	0.705268	b539	(x=25.03 y=75.26)	0.274455	2.31369	0.767639	b1063	(x=20.40 y=13.08)	0.242137	3.56741	0.661619		b592	(x=18.49 y=33.41)	0.311481	3.03818	0.702894	b675	(x=65.92 y=47.87)	0.232882	1.896	0.715786	b1196	(x=41.15 y=25.48)	0.339982	2.17947	0.720771		b986	(x=7.05 y=43.43)	0.120231	1.65801	0.812628	b697	(x=36.83 y=15.14)
											b948	(x=56.05 y=58.10)	0.212034	3.64273	0.695586	b540	(x=26.39 y=41.39)	0.102323	3.26625	0.704164	b1065	(x=20.09 y=47.65)	0.204047	2.06193	0.710734		b594	(x=34.69 y=43.73)	0.157637	2.9533	0.66879	b677	(x=2.05 y=16.29)	0.0656155	2.40119	0.789705	b1197	(x=45.28 y=59.21)	0.215591	2.75306	0.701513		b989	(x=14.15 y=73.78)	0.00583913	2.053	0.776427	b698	(x=38.64 y=22.17)
											b951	(x=63.28 y=45.87)	0.423177	1.86714	0.750884	b541	(x=27.76 y=72.11)	0.0950084	3.93735	0.712682	b1066	(x=20.55 y=51.44)	0.0823009	2.29699	0.692526		b595	(x=36.20 y=43.99)	0.0504572	2.4168	0.755629	b678	(x=3.05 y=50.69)	0.352129	2.59758	0.74151	b1198	(x=45.13 y=64.57)	0.226348	1.85912	0.701294		b990	(x=15.08 y=72.93)	0.448887	3.87486	0.732738	b699	(x=39.25 y=55.11)
											b952	(x=67.40 y=18.29)	0.0362229	3.85156	0.726789	b542	(x=29.79 y=67.37)	0.367984	2.39861	0.786745	b1068	(x=20.79 y=36.74)	0.109859	2.50686	0.724918		b596	(x=38.28 y=64.80)	0.276635	2.64267	0.813241	b679	(x=4.49 y=26.51)	0.0991144	1.90447	0.744365	b1199	(x=52.41 y=39.88)	0.370827	1.83585	0.626348		b993	(x=22.13 y=62.42)	0.481083	3.16583	0.655833	b700	(x=40.64 y=47.29)
											b955	(x=69.62 y=31.38)	0.138267	2.41488	0.744648	b543	(x=30.83 y=26.10)	0.164972	2.848	0.710326	b1070	(x=22.05 y=2.35)	0.258657	2.05786	0.751425		b597	(x=39.80 y=65.62)	0.104219	2.2697	0.707504	b680	(x=5.28 y=76.83)	0.107675	2.72307	0.762981	b1200	(x=53.15 y=60.98)	0.298308	2.83623	0.704107		b994	(x=22.57 y=63.86)	0.207605	3.07385	0.67216	b701	(x=42.92 y=15.68)
											b956	(x=69.07 y=57.08)	0.0980934	2.16477	0.868206	b544	(x=31.62 y=20.75)	0.0683732	1.99075	0.712303	b1071	(x=23.36 y=19.72)	0.239486	2.73067	0.704801		b601	(x=2.61 y=64.40)	0.0493297	2.22032	0.731209	b681	(x=5.17 y=54.20)	0.0359801	3.13035	0.804364	b1201	(x=53.71 y=31.24)	0.080815	2.21038	0.698269		b995	(x=23.61 y=36.01)	0.676621	1.84451	0.688512	b702	(x=43.92 y=54.70)
											b957	(x=69.94 y=13.04)	0.530593	2.35267	0.734049	b545	(x=34.49 y=31.16)	0.24493	3.75554	0.674697	b1074	(x=23.52 y=31.39)	0.0746955	2.50196	0.723508		b603	(x=3.37 y=31.73)	0.0485866	2.16454	0.783783	b682	(x=9.28 y=16.29)	0.178948	2.56729	0.708366	b1202	(x=54.94 y=38.96)	0.384946	2.77583	0.694409		b996	(x=24.69 y=36.61)	0.30047	3.2207	0.685775	b703	(x=44.36 y=68.43)
											b958	(x=72.73 y=23.82)	0.0320596	2.92837	0.776232	b546	(x=35.51 y=35.93)	0.0786432	1.88193	0.760297	b1077	(x=24.73 y=53.68)	0.197742	3.17638	0.671052		b606	(x=5.76 y=41.12)	0.317602	3.42717	0.710727	b683	(x=12.32 y=9.44)	0.333034	1.85144	0.734105	b1203	(x=55.73 y=11.08)	0.0205806	3.25019	0.694376		b997	(x=25.73 y=74.87)	0.46652	2.09218	0.772623	b704	(x=44.96 y=71.36)
											b959	(x=73.15 y=40.19)	0.0469404	2.77275	0.651132	b547	(x=35.91 y=70.61)	0.0961366	2.19889	0.71563	b1078	(x=25.38 y=49.62)	0.116983	3.93077	0.617687		b607	(x=5.48 y=66.11)	0.227177	2.12623	0.810058	b685	(x=13.16 y=4.16)	0.0083483	1.73142	0.692015	b1204	(x=58.68 y=5.53)	0.274559	2.85161	0.676205		b998	(x=26.09 y=76.10)	0.207807	2.10249	0.762526	b705	(x=46.08 y=61.03)
											b960	(x=75.90 y=39.60)	0.231176	2.62114	0.697213	b548	(x=36.70 y=13.86)	0.144036	2.4025	0.674009	b1079	(x=25.65 y=34.88)	0.152965	4.42478	0.60449		b608	(x=6.87 y=31.02)	0.188775	3.31234	0.67845	b686	(x=15.18 y=26.60)	0.189098	2.28378	0.777261	b1205	(x=59.31 y=47.49)	0.473692	3.72165	0.694235		b999	(x=26.88 y=76.39)	0.0888359	2.37454	0.779607	b706	(x=46.96 y=27.97)
											b961	(x=76.86 y=21.00)	0.046045	2.92992	0.740197	b549	(x=37.37 y=56.09)	0.0573719	2.0996	0.715533	b1081	(x=25.07 y=26.52)	0.381406	3.49282	0.672393		b610	(x=7.95 y=53.63)	0.00370498	1.88937	0.777429	b687	(x=15.57 y=76.45)	0.0455505	2.66996	0.754627	b1206	(x=59.42 y=54.11)	0.000588899	1.93255	0.687532		b1002	(x=34.47 y=54.83)	0.43892	1.63179	0.719284	b707	(x=46.85 y=18.20)
											b962	(x=78.96 y=17.81)	0.0574987	2.00276	0.791745	b550	(x=37.88 y=23.42)	0.0504164	1.93773	0.672376	b1082	(x=25.08 y=11.72)	0.0273253	2.68924	0.718721		b611	(x=9.66 y=25.64)	0.0583004	2.59091	0.787979	b688	(x=14.91 y=4.85)	0.0350968	2.16529	0.748186	b1207	(x=60.97 y=41.30)	0.207704	3.75051	0.658981		b1003	(x=35.09 y=54.11)	0.362247	1.8781	0.747703	b708	(x=51.13 y=55.42)
											b965	(x=2.06 y=15.18)	0.355836	3.31222	0.704307	b551	(x=39.91 y=14.02)	0.212745	3.00894	0.663833	b1089	(x=28.03 y=58.77)	0.288407	2.38516	0.731361		b612	(x=10.36 y=62.57)	0.167804	4.12715	0.756309	b689	(x=16.70 y=67.83)	0.0030368	2.73654	0.775826	b1208	(x=62.90 y=26.29)	0.0519972	2.25112	0.647778		b1007	(x=41.63 y=55.56)	0.476005	2.84091	0.804154	b709	(x=51.41 y=74.27)
											b966	(x=2.65 y=14.72)	0.2818	2.86113	0.71595	b552	(x=40.12 y=25.36)	0.177746	3.76945	0.675671	b1092	(x=28.02 y=13.58)	0.404525	2.53819	0.698205		b613	(x=15.13 y=43.43)	0.217102	2.03218	0.768871	b690	(x=18.34 y=3.05)	0.0436548	2.59665	0.736885	b1210	(x=69.13 y=1.98)	0.203804	2.25293	0.787734		b1022	(x=52.63 y=9.27)	1.32788	2.20842	0.786927	b710	(x=55.85 y=47.55)
											b967	(x=4.00 y=20.13)	0.051908	1.84418	0.644119	b553	(x=41.44 y=28.73)	0.244246	2.01825	0.680571	b1097	(x=30.53 y=50.48)	0.180311	3.70407	0.678597		b614	(x=16.84 y=54.00)	0.372878	3.90762	0.708993	b691	(x=18.98 y=19.53)	0.0945335	3.45556	0.650405	b1211	(x=69.54 y=71.13)	0.155858	2.27108	0.756344		b1023	(x=53.58 y=9.08)	0.366114	2.8279	0.652018	b711	(x=58.83 y=54.55)
											b968	(x=4.61 y=19.80)	0.17253	2.14767	0.616989	b554	(x=41.54 y=67.95)	0.406984	2.8051	0.66185	b1098	(x=30.12 y=67.89)	0.0181685	2.23217	0.750863		b617	(x=17.40 y=9.90)	0.205942	2.76708	0.773675	b692	(x=19.71 y=15.49)	0.254904	3.76941	0.706784	b1212	(x=71.51 y=11.01)	0.651613	2.12306	0.690424		b1027	(x=62.34 y=5.73)	0.299086	2.90192	0.629795	b712	(x=61.11 y=32.83)
											b973	(x=19.92 y=51.48)	0.160231	4.27559	0.616558	b555	(x=42.76 y=6.61)	0.243939	3.23511	0.662372	b1099	(x=30.65 y=45.82)	0.202686	3.073	0.658011		b618	(x=18.68 y=31.80)	0.0673482	1.73254	0.756982	b694	(x=21.67 y=18.31)	0.000246918	1.95533	0.714237	b1213	(x=74.76 y=24.87)	0.000946492	1.94978	0.657016		b1028	(x=62.66 y=6.59)	0.504553	2.96645	0.713692	b713	(x=61.55 y=42.49)
											b974	(x=20.39 y=52.05)	0.175386	2.89175	0.679061	b556	(x=44.42 y=19.09)	0.0834632	2.39024	0.689284	b1102	(x=31.06 y=61.71)	0.500703	3.84464	0.745313		b619	(x=20.04 y=59.71)	0.132601	1.89584	0.864085	b695	(x=21.95 y=77.27)	0.189792	3.729	0.688776	b1214	(x=78.33 y=26.77)	0.323644	1.93848	0.671333		b1031	(x=67.74 y=7.30)	0.728383	1.56934	0.787703	b714	(x=61.82 y=50.45)
											b975	(x=30.34 y=65.23)	0.18032	2.85501	0.628959	b557	(x=46.10 y=33.02)	0.202929	1.99592	0.698438	b1111	(x=34.16 y=44.13)	0.179398	2.97035	0.583862		b620	(x=22.42 y=25.18)	0.310661	2.876	0.747692	b696	(x=26.70 y=44.14)	0.222962	2.66474	0.754598	b1219	(x=44.43 y=6.01)	0.854342	2.24399	0.680018		b1032	(x=68.73 y=7.54)	0.0678215	1.85083	0.751697	b715	(x=66.06 y=15.31)
											b976	(x=30.98 y=64.96)	0.0487951	2.4587	0.685449	b561	(x=50.91 y=53.30)	0.239647	2.665	0.662658	b1113	(x=35.33 y=19.54)	0.233259	4.06579	0.68494		b621	(x=23.14 y=2.40)	0.231062	2.65494	0.71429	b697	(x=27.29 y=61.69)	0.215166	3.39427	0.805807	b1220	(x=45.37 y=7.62)	0.25917	2.88036	0.703767		b1033	(x=69.76 y=26.44)	0.338938	3.15873	0.754314	b716	(x=67.28 y=32.65)
											b982	(x=35.47 y=27.38)	0.158047	1.68936	0.709848	b562	(x=56.41 y=20.44)	0.0411644	2.6483	0.678197	b1114	(x=34.36 y=49.47)	0.010188	2.14128	0.719266		b622	(x=24.63 y=19.57)	0.0600354	3.57015	0.725415	b698	(x=28.16 y=27.69)	0.355956	3.35363	0.733065	b1221	(x=45.03 y=6.67)	0.338988	2.10447	0.676626		b1034	(x=69.75 y=28.03)	0.139158	1.58536	0.79906	b717	(x=68.62 y=20.04)
											b984	(x=38.77 y=33.76)	0.0401306	3.01731	0.634741	b563	(x=57.56 y=3.82)	0.207973	2.74882	0.662289	b1115	(x=34.58 y=66.29)	0.180344	4.02672	0.691598		b623	(x=24.31 y=69.59)	0.0392252	2.09933	0.753658	b699	(x=30.36 y=68.48)	0.0687422	5.41657	0.704147	b1222	(x=48.07 y=59.06)	0.186761	2.24841	0.593861		b1036	(x=69.93 y=66.20)	0.483762	2.44747	0.839079	b718	(x=69.58 y=39.13)
											b985	(x=39.99 y=32.90)	0.109854	2.85829	0.708147	b564	(x=57.79 y=31.36)	0.0152396	2.4877	0.691549	b1117	(x=35.23 y=4.02)	0.327788	3.00699	0.718415		b625	(x=28.22 y=1.08)	0.128108	2.96532	0.729782	b700	(x=28.79 y=15.55)	0.188245	2.5369	0.748463	b1223	(x=48.74 y=58.63)	0.333928	1.93392	0.69018		b1037	(x=71.67 y=66.21)	1.27066	2.34129	0.794759	b719	(x=70.28 y=12.92)
											b986	(x=42.94 y=65.88)	0.230632	3.53287	0.645378	b565	(x=58.22 y=23.95)	0.324593	2.33295	0.702111	b1119	(x=36.76 y=39.86)	0.201922	2.57502	0.653053		b626	(x=28.96 y=15.86)	0.314338	3.82442	0.735095	b701	(x=29.82 y=18.53)	0.0587745	2.24438	0.750161	b1224	(x=62.24 y=63.44)	0.395674	3.24803	0.613712		b1038	(x=72.43 y=74.30)	0.00446978	1.8368	0.908454	b720	(x=70.43 y=43.29)
											b987	(x=43.63 y=65.65)	0.212576	2.5572	0.671035	b566	(x=59.30 y=15.60)	0.193712	2.82393	0.671448	b1120	(x=36.29 y=27.90)	0.161765	3.51677	0.714036		b627	(x=29.44 y=61.41)	0.318711	3.67286	0.714591	b702	(x=30.68 y=30.21)	0.177225	1.65665	0.906489	b1225	(x=63.35 y=65.17)	0.0817081	3.11185	0.629127		b1039	(x=72.61 y=75.23)	0.627731	1.59092	0.704308	b722	(x=72.09 y=32.08)
											b989	(x=61.42 y=61.46)	0.264691	2.54561	0.603572	b567	(x=60.10 y=63.06)	0.140822	2.79037	0.67983	b1121	(x=36.50 y=22.20)	0.0071029	2.39171	0.714822		b628	(x=30.16 y=48.84)	0.0562981	4.02974	0.746566	b703	(x=32.30 y=54.40)	0.243452	2.91506	0.730244	b1506	(x=5.03 y=39.00)	0.046824	3.04505	0.905951		b1043	(x=74.91 y=42.08)	0.736714	1.85394	0.7742	b723	(x=71.82 y=65.98)
											b990	(x=62.22 y=61.50)	0.255763	3.1119	0.720852	b568	(x=61.10 y=28.56)	0.0659501	3.34647	0.726256	b1123	(x=37.65 y=70.17)	0.143421	3.00481	0.737475		b629	(x=30.07 y=77.23)	0.823631	2.46186	0.830576	b704	(x=35.64 y=49.86)	0.0757311	3.83839	0.702261	b1530	(x=6.79 y=51.31)	0.146228	2.17267	0.839524		b1045	(x=76.46 y=41.78)	0.0675442	2.137	0.643264	b724	(x=72.46 y=24.57)
											b991	(x=68.16 y=68.35)	0.142455	2.12728	0.562376	b569	(x=61.57 y=7.89)	0.101663	2.61851	0.714855	b1125	(x=39.31 y=47.48)	0.210318	3.71193	0.684209		b630	(x=30.81 y=39.10)	0.216722	3.3469	0.708785	b705	(x=36.27 y=33.75)	0.278762	2.1964	0.710197	b1536	(x=7.12 y=8.42)	0.0671357	3.65484	0.88245		b1046	(x=77.44 y=41.40)	0.0265505	2.02052	0.735552	b725	(x=74.38 y=14.34)
											b993	(x=68.84 y=68.15)	0.414625	1.85937	0.665046	b570	(x=62.49 y=67.70)	0.187946	2.80554	0.698125	b1126	(x=38.94 y=32.81)	0.229952	2.46625	0.738379		b631	(x=31.57 y=53.42)	0.343711	2.74435	0.739335	b707	(x=39.39 y=76.04)	0.0616827	3.59094	0.706169	b1551	(x=10.36 y=76.35)	0.107564	2.73092	0.879145		b1057	(x=6.06 y=44.39)	0.63257	2.0961	0.769611	b726	(x=74.34 y=64.31)
											b994	(x=69.53 y=69.39)	0.369744	2.2034	0.802025	b571	(x=62.77 y=44.38)	0.081144	3.22359	0.670664	b1128	(x=40.07 y=25.81)	0.0696193	2.97239	0.71556		b632	(x=31.05 y=18.76)	0.219194	2.12152	0.740139	b708	(x=39.96 y=20.28)	0.2804	2.88604	0.752992	b1554	(x=11.41 y=5.53)	0.150398	3.6651	0.833228		b1058	(x=7.24 y=58.69)	0.848864	2.86696	0.668949	b727	(x=75.46 y=18.37)
											b995	(x=69.68 y=67.78)	0.318381	2.07842	0.712578	b572	(x=62.65 y=49.39)	0.0436378	2.44793	0.68642	b1130	(x=41.92 y=10.47)	0.191363	3.1571	0.666571		b633	(x=32.33 y=3.08)	0.278241	2.74275	0.756799	b709	(x=42.68 y=53.00)	0.0781567	2.00831	0.741274	b1559	(x=12.59 y=45.82)	0.271163	2.96071	0.77629		b1060	(x=8.85 y=17.39)	0.0480721	3.83777	0.727206	b728	(x=77.97 y=73.38)
											b996	(x=69.07 y=40.73)	0.0839604	2.06016	0.616231	b573	(x=63.09 y=53.81)	0.0414206	2.55278	0.705818	b1133	(x=42.34 y=3.53)	0.0600924	3.0019	0.72075		b634	(x=34.27 y=8.98)	0.201216	2.95069	0.717378	b710	(x=45.93 y=54.21)	0.414661	2.2145	0.73961	b1560	(x=13.70 y=31.25)	0.136522	3.34066	0.77668		b1061	(x=8.78 y=52.03)	0.147058	2.11983	0.836666	b729	(x=78.65 y=41.59)
[truncated: 53 more columns]

## Sheet: Fig. 2a and Table S3
Source data to Figure 2a and Supplementary Table 3. Localization of mVenus-RgsS and its truncated variants mVenus-RgsS1-863 and mVenus-RgsS1-863-mCherry in cells growing exponentially in TY medium.
Manual microscopy image analysis
N=3 biological replicates
SD, standard deviation of the mean. The significance of the differences between the strains was determined in a two-tailed t-test with unequal variance.
P≥0.05, non-significant (ns); P<0.05, *; P<0.01, **; P<0.001, ***. In case of the Rm2011 mVenus-rgsS1-863 strain, 21.44 % (± 2.90) of the cells did not contain detectable fluorescence foci.
P-values indicating significant differences are shown in bold
mVenus-RgsS focus localization							mVenus-RgsS focus localization
	Rm2011 mVenus-rgsS							Rm2011 mVenus-rgsS1-863
	Repllicate1	Repllicate2	Repllicate3	Mean	SD			Repllicate1	Repllicate2	Repllicate3	Mean	SD
One polar focus RgsS, %	86.9646	86.5672	86.5234	86.6851	0.243078		One polar focus RgsS, %	63.0162	57.3741	58.5551	59.6485	2.97569
Septal and polar focus RgsS, %	4.09683	4.22886	4.10156	4.14242	0.074895		Septal and polar focus RgsS, %	1.43627	1.61871	1.90114	1.65204	0.234223
Septal focus RgsS, %	8.93855	9.20398	9.375	9.17251	0.219922		Septal focus RgsS, %	15.2603	16.5468	15.7795	15.8622	0.647196
Two polar foci RgsS, %	0	0	0	0	0		Two polar foci RgsS, %	2.1544	0.899281	1.14068	1.39812	0.665985
Non-detectable, %	0	0	0	0	0		Non-detectable, %	18.1329	23.5612	22.6236	21.4392	2.90149
				Total							Total
N (cells)	537	402	512	1451			N (cells)	557	556	526	1639
	Rm2011 mVenus-rgsS amiC							Rm2011 mVenus-rgsS1-863-mCherry
	Repllicate1	Repllicate2	Repllicate3	Mean	SD			Repllicate1	Repllicate2	Repllicate3	Mean	SD
One polar focus RgsS, %	74.223	76.2357	73.5675	74.6754	1.39047		One polar focus RgsS, %	76.8581	77.3157	77.176	77.1166	0.234505
Septal and polar focus RgsS, %	4.02194	3.61217	4.62107	4.08506	0.507406		Septal and polar focus RgsS, %	3.71622	5.67108	4.25532	4.54754	1.00966
Septal focus RgsS, %	15.5393	15.019	17.3752	15.9778	1.23781		Septal focus RgsS, %	11.6554	10.2079	13.7331	11.8655	1.77193
Two polar foci RgsS, %	6.21572	4.75285	4.43623	5.13493	0.949283		Two polar foci RgsS, %	7.77027	6.80529	4.83559	6.47038	1.49573
Non-detectable, %	0	0.380228	0	0.126743	0.219525		Non-detectable, %	0	0	0	0	0
				Total							Total
N (cells)	547	526	541	1614			N (cells)	592	529	517	1638
	Rm2011 mVenus-rgsS amcA
	Repllicate1	Repllicate2	Repllicate3	Mean	SD
One polar focus RgsS, %	76.0274	75.7116	73.38	75.0397	1.44593
Septal and polar focus RgsS, %	5.65068	4.74383	5.07881	5.15778	0.458554
Septal focus RgsS, %	13.8699	15.1803	17.338	15.4627	1.75124
Two polar foci RgsS, %	4.45205	4.36433	4.20315	4.33984	0.126244
Non-detectable, %	0	0	0	0	0
				Total
N (cells)	584	527	571	1682
Significance of differences: P-values							Significance of differences: significance levels
One polar focus RgsS	Rm2011 mVenus-rgsS	Rm2011 mVenus-rgsS amiC	Rm2011 mVenus-rgsS amcA	Rm2011 mVenus-rgsS1-863	Rm2011 mVenus-rgsS1-863-mCherry		One polar focus RgsS	Rm2011 mVenus-rgsS	Rm2011 mVenus-rgsS amiC	Rm2011 mVenus-rgsS amcA	Rm2011 mVenus-rgsS1-863	Rm2011 mVenus-rgsS1-863-mCherry
Rm2011 mVenus-rgsS		0.0035711	0.00420185	0.00381979	1.04722e-06		Rm2011 mVenus-rgsS		**	**	**	***
Rm2011 mVenus-rgsS amiC			0.768881	0.00513041	0.0893602		Rm2011 mVenus-rgsS amiC			ns	**	ns
Rm2011 mVenus-rgsS amcA				0.00454351	0.127179		Rm2011 mVenus-rgsS amcA				**	ns
Rm2011 mVenus-rgsS1-863					0.00920239		Rm2011 mVenus-rgsS1-863					**
Septal and polar focus RgsS	Rm2011 mVenus-rgsS	Rm2011 mVenus-rgsS amiC	Rm2011 mVenus-rgsS amcA	Rm2011 mVenus-rgsS1-863	Rm2011 mVenus-rgsS1-863-mCherry		Septal and polar focus RgsS	Rm2011 mVenus-rgsS	Rm2011 mVenus-rgsS amiC	Rm2011 mVenus-rgsS amcA	Rm2011 mVenus-rgsS1-863	Rm2011 mVenus-rgsS1-863-mCherry
Rm2011 mVenus-rgsS		0.863638	0.0582803	0.00135133	0.55925		Rm2011 mVenus-rgsS		ns	ns	**	ns
Rm2011 mVenus-rgsS amiC			0.0537504	0.00600472	0.530315		Rm2011 mVenus-rgsS amiC			ns	**	ns
Rm2011 mVenus-rgsS amcA				0.001359	0.415557		Rm2011 mVenus-rgsS amcA				**	ns
Rm2011 mVenus-rgsS1-863					0.0326833		Rm2011 mVenus-rgsS1-863					*
Septal focus RgsS	Rm2011 mVenus-rgsS	Rm2011 mVenus-rgsS amiC	Rm2011 mVenus-rgsS amcA	Rm2011 mVenus-rgsS1-863	Rm2011 mVenus-rgsS1-863-mCherry		Septal focus RgsS	Rm2011 mVenus-rgsS	Rm2011 mVenus-rgsS amiC	Rm2011 mVenus-rgsS amcA	Rm2011 mVenus-rgsS1-863	Rm2011 mVenus-rgsS1-863-mCherry
Rm2011 mVenus-rgsS		0.00916	0.0234158	0.00132011	0.116942		Rm2011 mVenus-rgsS		**	*	**	ns
Rm2011 mVenus-rgsS amiC			0.700963	0.894997	0.0354783		Rm2011 mVenus-rgsS amiC			ns	ns	*
Rm2011 mVenus-rgsS amcA				0.739671	0.0667079		Rm2011 mVenus-rgsS amcA				ns	ns
Rm2011 mVenus-rgsS1-863					0.0464863		Rm2011 mVenus-rgsS1-863					*
Two polar foci RgsS	Rm2011 mVenus-rgsS	Rm2011 mVenus-rgsS amiC	Rm2011 mVenus-rgsS amcA	Rm2011 mVenus-rgsS1-863	Rm2011 mVenus-rgsS1-863-mCherry		Two polar foci RgsS	Rm2011 mVenus-rgsS	Rm2011 mVenus-rgsS amiC	Rm2011 mVenus-rgsS amcA	Rm2011 mVenus-rgsS1-863	Rm2011 mVenus-rgsS1-863-mCherry
Rm2011 mVenus-rgsS		NA	NA	NA	NA		Rm2011 mVenus-rgsS		NA	NA	NA	NA
Rm2011 mVenus-rgsS amiC			0.283005	0.00694781	0.273288		Rm2011 mVenus-rgsS amiC				**	ns
Rm2011 mVenus-rgsS amcA				0.0141631	0.131439		Rm2011 mVenus-rgsS amcA				*	ns
Rm2011 mVenus-rgsS1-863					0.0155929		Rm2011 mVenus-rgsS1-863					*

## Sheet: Table S4
Source data to Supplementary Table 4. Doubling time and duration of septal localization of mVenus-RgsS estimated in cells growing on MM agarose pad in time-lapse analysis.
Manual microscopy image analysis
N=3 biological replicates
SD, standard deviation of the mean. The significance of the differences between the strains was determined in a two-tailed t-test with unequal variance.
P≥0.05, non-significant (ns); P<0.05, *; P<0.01, **; P<0.001, ***.
P-values indicating significant differences are shown in bold
Septal mVenus-RgsS signal and cell cycle							Septal mVenus-RgsS signal and cell cycle
	Rm2011 mVenus-rgsS							Rm2011 mVenus-rgsS1-863
	Repllicate1 average	Repllicate2 average	Repllicate3 average	Mean	SD			Repllicate1 average	Repllicate2 average	Repllicate3 average	Mean	SD
Septal mVenus-RgsS signal, min	30.1911	32.1739	31.0828	31.1493	0.993085		Septal mVenus-RgsS signal, min	35.9633	37.7528	37.0175	36.9112	0.899479
SD	10.529	9.80356	10.4746				SD	11.7945	11.8468	10.3617	Total
				Total
N (cells)	157	115	157	429			N (cells)	109	89	228	426
	Repllicate1 average	Repllicate2 average	Repllicate3 average	Mean	SD			Repllicate1 average	Repllicate2 average	Repllicate3 average	Mean	SD
Cell cycle, min	116.442	118.036	116.556	117.011	0.889067		Cell cycle, min	127.308	121.4	122.437	123.715	3.15445
SD	13.6843	17.7997	13.8104				SD	16.735	14.8406	18.3546	Total
				Total
N (cells)	163	112	151	426			N (cells)	104	100	197	401
	Rm2011 mVenus-rgsS amiC							Rm2011 mVenus-rgsS1-863-mCherry
	Repllicate1 average	Repllicate2 average	Repllicate3 average	Mean	SD			Repllicate1 average	Repllicate2 average	Repllicate3 average	Mean	SD
Septal mVenus-RgsS signal, min	49.1139	52.129	51.7391	50.994	1.63985		Septal mVenus-RgsS signal, min	37.7273	38.6538	37.0248	37.802	0.817091
SD	11.8959	12.9929	11.5204				SD	9.9974	9.76	9.54329	Total
				Total
N (cells)	79	155	138	372			N (cells)	176	104	121	401
	Repllicate1 average	Repllicate2 average	Repllicate3 average	Mean	SD			Repllicate1 average	Repllicate2 average	Repllicate3 average	Mean	SD
Cell cycle, min	130.714	131.205	131.31	131.076	0.318079		Cell cycle, min	119.015	123.564	119.028	120.536	2.62296
SD	21.3849	20.7085	19.8346				SD	17.5481	15.8483	19.6941	Total
				Total
N (cells)	84	166	145	395			N (cells)	203	101	144	448
	Rm2011 mVenus-rgsS amcA
	Repllicate1 average	Repllicate2 average	Repllicate3 average	Mean	SD
Septal mVenus-RgsS signal, min	50.5747	50.625	52	51.0666	0.808764
SD	12.1032	12.2796	12.9013	Total
N (cells)	174	128	150	452
	Repllicate1 average	Repllicate2 average	Repllicate3 average	Mean	SD
Cell cycle, min	131.053	131.765	131.494	131.437	0.35945
SD	25.0702	18.5713	19.9727	Total
N (cells)	190	153	174	517
Significance of differences: P-values							Significance of differences: significance levels
Doubling time	Rm2011 mVenus-rgsS	Rm2011 mVenus-rgsS amiC	Rm2011 mVenus-rgsS amcA	Rm2011 mVenus-rgsS1-863	Rm2011 mVenus-rgsS1-863-mCherry		Doubling time	Rm2011 mVenus-rgsS	Rm2011 mVenus-rgsS amiC	Rm2011 mVenus-rgsS amcA	Rm2011 mVenus-rgsS1-863	Rm2011 mVenus-rgsS1-863-mCherry
Rm2011 mVenus-rgsS		0.000420093	0.00029583	0.0573123	0.134452		Rm2011 mVenus-rgsS		***	***	ns	ns
Rm2011 mVenus-rgsS amiC			0.26389	0.0547547	0.0188088		Rm2011 mVenus-rgsS amiC			ns	ns	*
Rm2011 mVenus-rgsS amcA				0.0497083	0.0172812		Rm2011 mVenus-rgsS amcA				*	*
Rm2011 mVenus-rgsS1-863					0.252839		Rm2011 mVenus-rgsS1-863					ns
Septum	Rm2011 mVenus-rgsS	Rm2011 mVenus-rgsS amiC	Rm2011 mVenus-rgsS amcA	Rm2011 mVenus-rgsS1-863	Rm2011 mVenus-rgsS1-863-mCherry		Septum	2011 mVenus-rgsS	2011 mVenus-rgsS amiC	2011 mVenus-rgsS amcA	2011 mVenus-rgsS1-863	2011 mVenus-rgsS1-863-mCherry
Rm2011 mVenus-rgsS		0.000213262	1.60398e-05	0.00180295	0.00101371		Rm2011 mVenus-rgsS		***	***	**	**
Rm2011 mVenus-rgsS amiC			0.94965	0.000819456	0.001235		Rm2011 mVenus-rgsS amiC			ns	***	**
Rm2011 mVenus-rgsS amcA				3.81182e-05	3.70303e-05		Rm2011 mVenus-rgsS amcA				***	***
Rm2011 mVenus-rgsS1-863					0.273644		Rm2011 mVenus-rgsS1-863					ns

## Sheet: Fig. 2c and Table S5
Source data to Figure 2c and Supplementary Table 5. Polar localization of mVenus-RgsS and its truncated variants mVenus-RgsS1-863 and mVenus-RgsS1‑863-mCherry in cells growing on a MM agarose pad observed in time-lapse analysis.
Manual microscopy image analysis
N=3 biological replicates
SD, standard deviation of the mean. The significance of the differences between the strains was determined in a two-tailed t-test with unequal variance.
P≥0.05, non-significant (ns); P<0.05, *; P<0.01, **; P<0.001, ***.
P-values indicating significant differences are shown in bold
mVenus-RgsS focus localization
	Rm2011 mVenus-rgsS							Rm2011 mVenus-rgsS1-863
	Replicate 1	Replicate 2	Replicate 3	Mean	SD			Replicate 1	Replicate 2	Replicate 3	Mean	SD
Daughter new cell pole, %	50	50	50	50	0		Daughter new cell pole, %	21.7391	18.4524	21.4286	20.54	1.81461
Daugther old cell pole, %	0	0	0	0	0		Daugther old cell pole, %	28.2609	31.5476	28.2143	29.3409	1.9112
Daughter bipolar, %	0	0	0	0	0		Daughter bipolar, %	0	0	0.357143	0.119048	0.206197
Mother new cell pole, %	50	50	50	50	0		Mother new cell pole, %	44.7826	42.8571	42.1429	43.2609	1.3654
Mother old cell pole, %	0	0	0	0	0		Mother old cell pole, %	5.21739	7.14286	7.85714	6.73913	1.3654
Mother bipolar, %	0	0	0	0	0		Mother bipolar, %	0	0	0	0	0
				Total							Total
N (cells)	294	238	336	868			N (cells)	230	168	280	678
N (microcolonies)	21	15	20	56			N (microcolonies)	21	14	25	60
	Rm2011 mVenus-rgsS amiC							Rm2011 mVenus-rgsS1-863-mCherry
	Replicate 1	Replicate 2	Replicate 3	Mean	SD			Replicate 1	Replicate 2	Replicate 3	Mean	SD
Daughter new cell pole, %	23.3333	19.9405	23.5099	22.2612	2.01179		Daughter new cell pole, %	24.0838	22.7679	25.8333	24.2283	1.53784
Daugther old cell pole, %	25.2778	28.2738	25.1656	26.2391	1.76305		Daugther old cell pole, %	23.5602	23.6607	22.0833	23.1014	0.883119
Daughter bipolar, %	1.38889	1.78571	1.3245	1.4997	0.249777		Daughter bipolar, %	2.35602	3.57143	2.08333	2.67026	0.792254
Mother new cell pole, %	40	41.369	41.0596	40.8096	0.717961		Mother new cell pole, %	42.9319	44.1964	43.3333	43.4872	0.646141
Mother old cell pole, %	9.44444	8.33333	8.27815	8.68531	0.65801		Mother old cell pole, %	6.80628	4.46429	6.66667	5.97908	1.3137
Mother bipolar, %	0.555556	0.297619	0.662252	0.505142	0.187471		Mother bipolar, %	0.26178	1.33929	0	0.533689	0.70984
				Total							Total
N (cells)	360	336	302	998			N (cells)	382	224	240	846
N (microcolonies)	32	26	23	81			N (microcolonies)	28	19	20	67
	Rm2011 mVenus-rgsS amcA
	Replicate 1	Replicate 2	Replicate 3	Mean	SD
Daughter new cell pole, %	23.9583	27.6786	22.2222	24.6197	2.78765
Daugther old cell pole, %	25.3472	21.4286	25.5556	24.1104	2.32491
Daughter bipolar, %	0.694444	0.892857	2.22222	1.26984	0.830731
Mother new cell pole, %	40.9722	44.3452	41.3889	42.2354	1.83897
Mother old cell pole, %	8.33333	5.35714	8.61111	7.43386	1.80385
Mother bipolar, %	0.694444	0.297619	0	0.330688	0.348401
				Total
N (cells)	288	336	360	984
N (microcolonies)	22	21	24	67
Significance of differences: P-values							Significance of differences: significance levels
Daughter old cell pole	Rm2011 mVenus-rgsS	Rm2011 mVenus-rgsS amiC	Rm2011 mVenus-rgsS amcA	Rm2011 mVenus-rgsS1-863	Rm2011 mVenus-rgsS1-863-mCherry		Daughter new cell pole	Rm2011 mVenus-rgsS	Rm2011 mVenus-rgsS amiC	Rm2011 mVenus-rgsS amcA	Rm2011 mVenus-rgsS1-863	Rm2011 mVenus-rgsS1-863-mCherry
Rm2011 mVenus-rgsS		0.00150152	0.00308508	0.00141131	0.000486769		Rm2011 mVenus-rgsS		**	**	**	***
Rm2011 mVenus-rgsS amiC			0.279611	0.108141	0.0718812		Rm2011 mVenus-rgsS amiC			ns	ns	ns
Rm2011 mVenus-rgsS amcA				0.0414556	0.540588		Rm2011 mVenus-rgsS amcA				*	ns
Rm2011 mVenus-rgsS1-863					0.0166831		Rm2011 mVenus-rgsS1-863					*
Mother old cell pole	Rm2011 mVenus-rgsS	Rm2011 mVenus-rgsS amiC	Rm2011 mVenus-rgsS amcA	Rm2011 mVenus-rgsS1-863	Rm2011 mVenus-rgsS1-863-mCherry		Daughter new cell pole	Rm2011 mVenus-rgsS	Rm2011 mVenus-rgsS amiC	Rm2011 mVenus-rgsS amcA	Rm2011 mVenus-rgsS1-863	Rm2011 mVenus-rgsS1-863-mCherry
Rm2011 mVenus-rgsS		0.00190779	0.0190672	0.0134087	0.0157136		Rm2011 mVenus-rgsS		**	*	*	*
Rm2011 mVenus-rgsS amiC			0.354777	0.116286	0.0510154		Rm2011 mVenus-rgsS amiC			ns	ns	ns
Rm2011 mVenus-rgsS amcA				0.624928	0.327428		Rm2011 mVenus-rgsS amcA				ns	ns
Rm2011 mVenus-rgsS1-863					0.525491		Rm2011 mVenus-rgsS1-863					ns

## Sheet: Fig. S18_Table S6
Source data to Supplementary Figure 18 and Supplementary Table 6. Polar localization of mVenus-RgsS, Pal-mCherry and HADA-stained zones in cells exponentially growing in TY medium.
Manual microscopy image analysis
N=3 biological replicates
SD, standard deviation of the mean. The significance of the differences between the strains was determined in a two-tailed t-test with unequal variance.
P≥0.05, non-significant (ns); P<0.05, *; P<0.01, **; P<0.001, ***.
P-values indicating significant differences are shown in bold
mVenus-RgsS, HADA, Pal-mCherry foci localization
	Rm2011 mVenus-rgsS pal-mCherry						Significance of the differences between the two strains	P-value	Significance level
	Repllicate1	Repllicate2	Repllicate3	Mean	SD		RgsS, HADA, Pal at one cell pole	0.00020307	***
RgsS, HADA, Pal at one cell pole, %	91.9414	90.6746	91.2451	91.287	0.634433		RgsS and HADA at one cell pole, Pal at the opposite	0.00167222	**
RgsS and HADA at one cell pole, Pal at the opposite, %	0	0	0				RgsS and HADA at one cell pole, Pal at both poles	0.0039377	**
RgsS and HADA at one cell pole, Pal at both poles, %	0	0.595238	0.194553	0.263264	0.303509		RgsS, HADA at both cell poles	0.015711	*
RgsS, HADA at both cell poles, %	0	0	0				RgsS, Pal the same pole, HADA no focus	0.00309941	**
RgsS, Pal the same pole, HADA no focus, %	8.05861	8.53175	8.56031	8.38356	0.281775		RgsS, Pal opposite poles, HADA no focus	0.0261667	*
RgsS, Pal opposite poles, HADA no focus, %	0	0	0				RgsS both poles, HADA no focus	0.0461047	*
RgsS both poles, HADA no focus, %	0	0	0
				Total
N (cells)	546	504	514	1564
	Rm2011 mVenus-rgsS amiC pal-mCherry
	Repllicate1	Repllicate2	Repllicate3	Mean	SD
RgsS, HADA, Pal at one cell pole, %	51.7857	55	54.6845	53.8234	1.77173
RgsS and HADA at one cell pole, Pal at the opposite, %	23.2143	20.2	22.3709	21.9284	1.55511
RgsS and HADA at one cell pole, Pal at both poles, %	7.14286	8.8	6.88337	7.60874	1.03979
RgsS, HADA at both cell poles, %	2.57937	3	1.91205	2.49714	0.548618
RgsS, Pal the same pole, HADA no focus, %	5.55556	4.6	5.54493	5.2335	0.54865
RgsS, Pal opposite poles, HADA no focus, %	6.94444	5.8	3.82409	5.52285	1.57853
RgsS both poles, HADA no focus, %	2.77778	2.4	4.78011	3.3193	1.27913
				Total
N (cells)	504	500	523	1527

[truncated: 2 more sheets: Fig. 4b and Table S7, Table S8]
